# Supplementary material for: Do network synergies facilitates the realization of M&A motivation?: From the perspective of network node degree and strength change
Source: PLoS One. 2023 Apr 20;18(4):e0284204. doi: 10.1371/journal.pone.0284204 (PMC10118086; doi:10.1371/journal.pone.0284204)
Supplement: S1 Dataset — (XLSX) [file pone.0284204.s001.xlsx]

## Sheet: date set
EventID	Stock	FinishDeclareDate	Year	Industry	Assett+2	Assett+1	Asset	Assett-1b	ROAt+2	ROAt+1	ROA	ROAt-1b	ChangeROA2	ChangeROA1	ChangeROA	ROEt+2	ROEt+1	ROE	ROEt-1b	ChangeROE2	ChangeROE1	ChangeROE	Nt	Nt-1	(Nt-Nt-1)/Nt-1	St	St-1	(St-St-1)/St-1	Costt+2	Costt+1	Costt	Costt-1b	Assett+2	Assett+1	Assett-1b	C/At+2	C/At+1	C/At	C/At-1b	C/At-t-1b	C/At-t-1b/t-1b	TobinQAt+2	TobinQAt+1	TobinQA	TobinQAt-1b	TobinQCt+2	TobinQCt+1	TobinQC	TobinQCt-1b
200000004443	000026	2008-06-19	2008	C	2.43654e+09	1.52394e+09	1.44119e+09	1.0455e+09	0.038587	0.046426	0.045115	0.059057	-0.02047	-0.012631	-0.013942	0.07302	0.09623	0.095687	0.094904	-0.021884	0.001326	0.000783	10	7	0.428571	8.6138	6.1055	0.410826	4.57171e+08	3.33281e+08	3.07675e+08	2.06338e+08	2.43654e+09	1.52394e+09	1.0455e+09	0.187631	0.218697	0.213487	0.197359	0.0161288	0.0817235	1.55777	1.63616	1.10227	2.29399	2.32493	2.37635	1.26657	3.7225
200000005935	000028	2008-08-30	2008	C	6.30679e+09	5.23349e+09	3.68397e+09	2.90609e+09	0.041895	0.037883	0.044098	0.047734	-0.005839	-0.009851	-0.003636	0.233528	0.225774	0.250172	0.268014	-0.034486	-0.04224	-0.017842	23	24	-0.0416667	11	8.6609	0.270076	8.14003e+08	6.81381e+08	5.56769e+08	5.50365e+08	6.30679e+09	5.23349e+09	2.90609e+09	0.129068	0.130196	0.151133	0.189383	-0.0382508	-0.201975	2.21618	2.2338	1.62128	1.94748	2.2162	2.23382	1.94399	2.81626
200000005949	000039	2008-09-23	2008	C	54130649000	37358383000	34557863000	40391920000	0.052666	0.028928	0.048765	0.082333	-0.029667	-0.053405	-0.033568	0.14843	0.068284	0.11284	0.189576	-0.041146	-0.121292	-0.076736	190	149	0.275168	156.496	123.685	0.265277	4654390000	2834804000	2936898000	3122633000	54130649000	37358383000	40391920000	0.0859844	0.0758813	0.0849849	0.0773084	0.00767658	0.0992983	1.57297	1.33728	0.939337	1.69176	1.57315	1.3374	0.942183	1.83489
200000005977	000062	2009-12-09	2009	L	4.6638e+09	3.82624e+09	2.7491e+09	2.04951e+09	0.010625	0.046257	0.073865	0.015574	-0.004949	0.030683	0.058291	0.027999	0.0987	0.119883	0.023343	0.004656	0.075357	0.09654	9	3	2	7.275	1.5333	3.74467	2.57796e+08	1.48483e+08	2.30165e+08	1.97048e+08	4.6638e+09	3.82624e+09	2.04951e+09	0.0552761	0.0388064	0.0837237	0.0961437	-0.01242	-0.129182	1.11262	1.2531	1.46314	0.976706	1.44995	2.01122	2.85116	0.956877
200000004481	000066	2008-01-11	2008	C	3.29248e+10	2.74454e+10	2.55105e+09	3.29282e+09	0.02535	0.023586	0.004635	0.029815	-0.004465	-0.006229	-0.02518	0.076727	0.078646	0.010061	0.055974	0.020753	0.022672	-0.045913	1	1	0	1	1	0	3.92591e+09	1.3338e+09	3.26132e+08	2.85926e+08	3.29248e+10	2.74454e+10	3.29282e+09	0.119239	0.0485983	0.127842	0.0868331	0.041009	0.472273	1.02979	1.02285	1.13207	1.6095	1.06238	1.02285	1.25318	2.16885
200000007861	000066	2009-06-30	2009	C	3.28003e+10	3.29248e+10	2.74454e+10	2.55105e+09	0.014464	0.02535	0.023586	0.004635	0.009829	0.020715	0.018951	0.04641	0.076727	0.078646	0.010061	0.036349	0.066666	0.068585	4	1	3	3.0122	1	2.0122	4.66397e+09	3.92591e+09	1.3338e+09	3.26132e+08	3.28003e+10	3.29248e+10	2.55105e+09	0.142193	0.119239	0.0485983	0.127842	-0.0792438	-0.619857	0.951821	1.02979	1.02285	1.13207	0.888895	1.06238	1.02285	1.25318
200000009600	000066	2011-09-22	2011	C	3.92255e+10	3.91836e+10	3.28003e+10	3.29248e+10	-0.019448	0.002436	0.014464	0.02535	-0.044798	-0.022914	-0.010886	-0.087807	0.009316	0.04641	0.076727	-0.164534	-0.067411	-0.030317	6	4	0.5	4.9852	2.9851	0.670028	7.81501e+09	7.12684e+09	4.66397e+09	3.92591e+09	3.92255e+10	3.91836e+10	3.29248e+10	0.199233	0.181883	0.142193	0.119239	0.0229541	0.192506	0.906399	0.935517	0.951821	1.02979	0.906397	0.851346	0.888895	1.06238
200000005978	000069	2009-11-10	2009	L	6.27618e+10	4.85382e+10	3.07448e+10	13946928365	0.052361	0.068575	0.060638	0.083826	-0.031465	-0.015251	-0.023188	0.181619	0.226273	0.162826	0.169162	0.012457	0.057111	-0.006336	83	13	5.38462	68.8986	9.3231	6.3901	2.69452e+09	2.25175e+09	1.72584e+09	7.28151e+08	6.27618e+10	4.85382e+10	13946928365	0.0429325	0.0463913	0.0561344	0.0522087	0.00392568	0.075192	1.14808	1.19947	1.58658	1.50564	1.34803	1.47479	2.36302	2.04175
200000007865	000070	2010-04-01	2010	C	1.99167e+09	1.82034e+09	1.59635e+09	1.22779e+09	0.027426	0.023029	0.039217	0.033029	-0.005603	-0.01	0.006188	0.055885	0.04566	0.071877	0.055188	0.000697	-0.009528	0.016689	7	6	0.166667	4.995	4.485	0.113712	2.02928e+08	1.58869e+08	1.53181e+08	8.39189e+07	1.99167e+09	1.82034e+09	1.22779e+09	0.101888	0.0872746	0.0959573	0.0683495	0.0276078	0.403921	1.32348	1.43842	2.13849	2.32821	1.3402	1.46112	2.19743	2.39697
200000005981	000078	2009-02-03	2009	C	4.83532e+09	4.14779e+09	3.16475e+09	2.77754e+09	0.0128	0.013327	0.000193	0.006063	0.006737	0.007264	-0.00587	0.063738	0.06124	0.000883	0.021568	0.04217	0.039672	-0.020685	25	22	0.136364	23.185	20.185	0.148625	7.4602e+08	5.65589e+08	4.70006e+08	4.15109e+08	4.83532e+09	4.14779e+09	2.77754e+09	0.154285	0.136359	0.148513	0.149452	-0.000939262	-0.0062847	1.66726	2.65675	3.21088	1.30261	1.66823	2.65916	4.28416	1.44951
200000007866	000078	2010-02-09	2010	C	5.86352e+09	4.83532e+09	4.14779e+09	3.16475e+09	0.017239	0.0128	0.013327	0.000193	0.017046	0.012607	0.013134	0.095633	0.063738	0.06124	0.000883	0.09475	0.062855	0.060357	31	25	0.24	28.4479	23.185	0.226996	8.66837e+08	7.4602e+08	5.65589e+08	4.70006e+08	5.86352e+09	4.83532e+09	3.16475e+09	0.147836	0.154285	0.136359	0.148513	-0.0121535	-0.081835	1.46673	1.66726	2.65675	3.21088	1.4674	1.66823	2.65916	4.28416
200000007869	000088	2009-04-18	2009	G	5.41418e+09	4.97528e+09	4.86314e+09	4.57181e+09	0.086654	0.093871	0.106278	0.138129	-0.051475	-0.044258	-0.031851	0.09389	0.101885	0.115456	0.150249	-0.056359	-0.048364	-0.034793	5	6	-0.166667	2.8167	3.4167	-0.175608	2.05578e+07	3.17571e+07	1.32749e+07	1.61047e+07	5.41418e+09	4.97528e+09	4.57181e+09	0.00379703	0.00638298	0.0027297	0.00352262	-0.000792915	-0.225093	1.46503	1.19985	1.39373	1.12292	1.46506	1.61261	2.20691	1.37691
200000004486	000089	2008-10-27	2008	G	6.53607e+09	5.79077e+09	5.43086e+09	3.98114e+09	0.11067	0.100665	0.046679	0.121857	-0.011187	-0.021192	-0.075178	0.123545	0.112256	0.054238	0.134394	-0.010849	-0.022138	-0.080156	9	9	0	8	7.7	0.038961	4.68773e+07	4.06176e+07	2.12961e+07	3.54955e+07	6.53607e+09	5.79077e+09	3.98114e+09	0.0071721	0.0070142	0.0039213	0.00891593	-0.00499462	-0.560191	1.20645	1.50052	1.30483	2.67519	1.53428	2.29532	1.78887	4.69317
200000007872	000096	2009-11-17	2009	F	1.98978e+09	1873833458	1.8367e+09	1.68088e+09	0.047325	0.046543	0.061164	0.077164	-0.029839	-0.030621	-0.016	0.051932	0.050551	0.068165	0.081264	-0.029332	-0.030713	-0.013099	16	14	0.142857	15.2	12.7	0.19685	1.50362e+08	1.03686e+08	9.39991e+07	1.40909e+08	1.98978e+09	1873833458	1.68088e+09	0.0755672	0.0553334	0.0511783	0.0838307	-0.0326525	-0.389505	1.19147	1.90852	2.29559	1.11142	1.1979	1.93902	2.33924	1.21271
200000005988	000150	2009-01-21	2009	K	1.49004e+09	1.03142e+09	1.114e+09	1.21887e+09	0.005288	0.009673	0.090027	0.070177	-0.064889	-0.060504	0.01985	0.01122	0.013541	0.137983	0.134971	-0.123751	-0.12143	0.003012	2	2	0	2	1.4597	0.370145	1.7384e+07	1.59811e+07	1.26298e+07	1.04562e+07	1.49004e+09	1.03142e+09	1.21887e+09	0.0116669	0.0154944	0.0113374	0.00857859	0.00275876	0.321587	1.24624	1.89713	1.85231	1.12351	1.24624	1.89713	2.65395	1.25094
200000005994	000157	2008-09-23	2008	C	6.29953e+10	3.39146e+10	2.30308e+10	8.53216e+09	0.07283	0.071321	0.0692	0.156008	-0.083178	-0.084687	-0.086808	0.16699	0.318612	0.303433	0.354885	-0.187895	-0.036273	-0.051452	33	19	0.736842	27.6314	16.9143	0.633612	3.91662e+09	2.42816e+09	1.91785e+09	1.12461e+09	6.29953e+10	3.39146e+10	8.53216e+09	0.0621733	0.0715963	0.0832735	0.131809	-0.0485352	-0.368225	1.62394	1.52042	1.30167	3.56685	1.86512	2.0593	1.51029	5.68111
200000006011	000402	2008-12-24	2008	K	5.41681e+10	4.23541e+10	2.74988e+10	1.38664e+10	0.03385	0.032442	0.037778	0.052816	-0.018966	-0.020374	-0.015038	0.106339	0.086182	0.070101	0.14933	-0.042991	-0.063148	-0.079229	19	18	0.0555556	18.0277	15.8471	0.137602	9.33595e+08	7.81057e+08	4.54878e+08	5.18728e+08	5.41681e+10	4.23541e+10	1.38664e+10	0.0172351	0.0184411	0.0165418	0.037409	-0.0208672	-0.557813	1.05105	1.32283	1.10926	2.11674	1.05106	1.33417	1.14774	2.84733
200000007911	000418	2010-11-17	2010	C	8.40371e+09	9.14519e+09	8.00158e+09	3.87863e+09	0.04508	0.058891	0.076202	0.057158	-0.012078	0.001733	0.019044	0.089127	0.135829	0.173673	0.115785	-0.026658	0.020044	0.057888	13	10	0.3	11.1648	8.3201	0.341907	1.16889e+09	1.26633e+09	1.09798e+09	6.93638e+08	8.40371e+09	9.14519e+09	3.87863e+09	0.139093	0.13847	0.13722	0.178836	-0.0416153	-0.232701	1.07142	1.06372	1.55545	2.15673	1.15237	1.12817	2.00773	2.1811
200000006047	000428	2009-06-30	2009	H	5.51686e+09	4.55985e+09	3.91228e+09	3.13565e+09	0.024198	0.03147	0.039474	0.042294	-0.018096	-0.010824	-0.00282	0.07704	0.092355	0.105806	0.10308	-0.02604	-0.010725	0.002726	15	16	-0.0625	11.3038	13.868	-0.1849	6.23128e+08	5.44577e+08	4.88981e+08	3.59603e+08	5.51686e+09	4.55985e+09	3.13565e+09	0.11295	0.119429	0.124986	0.114682	0.0103041	0.089849	1.22411	1.74771	1.46747	1.10279	1.22411	1.8005	1.85671	1.20462
200000007941	000514	2010-07-14	2010	K	6.76637e+09	5.25359e+09	4.6052e+09	3.4908e+09	0.00437	0.042746	0.035593	0.044047	-0.039677	-0.001301	-0.008454	0.009743	0.078639	0.066779	0.069268	-0.059525	0.009371	-0.002489	10	10	0	8.78	8.68	0.0115207	1.7031e+08	1.3784e+08	7.26025e+07	7.20596e+07	6.76637e+09	5.25359e+09	3.4908e+09	0.0251701	0.0262373	0.0157653	0.0206427	-0.00487737	-0.236276	1.116	1.07099	1.76752	1.65407	1.116	1.07099	1.77076	2.83027
200000006071	000527	2008-04-09	2008	C	42054037520	31657627470	2.33836e+10	1.73262e+10	0.096144	0.079408	0.066333	0.096638	-0.000494	-0.01723	-0.030305	0.246799	0.197509	0.212698	0.295973	-0.049174	-0.098464	-0.083275	58	31	0.870968	41.731	26.18	0.594003	10070611600	7613342980	6.8207e+09	4.5673e+09	42054037520	31657627470	1.73262e+10	0.239468	0.24049	0.291688	0.263607	0.0280812	0.106527	1.90146	2.12142	1.25968	2.72303	1.90146	2.12239	1.35775	3.37374
200000006079	000529	2009-06-29	2009	C	1.10727e+09	9.93006e+08	9.31334e+08	1.01639e+09	0.06332	0.060771	0.063146	0.332138	-0.268818	-0.271367	-0.268992	0.089431	0.084244	0.089621	0.564762	-0.475331	-0.480518	-0.475141	10	3	2.33333	9.01	2.8578	2.15277	1.29711e+08	124720261	1.01359e+08	1.08095e+08	1.10727e+09	9.93006e+08	1.01639e+09	0.117144	0.125599	0.108832	0.106352	0.00247973	0.0233163	2.15483	2.28355	2.60409	#N/A	3.63462	4.15291	4.94024	#N/A
200000006081	000531	2009-06-11	2009	D	6.49381e+09	6.34162e+09	6.26932e+09	5.266e+09	0.016238	0.042796	0.072164	-0.012986	0.029224	0.055782	0.08515	0.04748	0.112057	0.21056	-0.043658	0.091138	0.155715	0.254218	6	6	0	3.3101	3.729	-0.112336	3.18133e+08	2.85002e+08	3.0477e+08	3.03979e+08	6.49381e+09	6.34162e+09	5.266e+09	0.0489902	0.0449415	0.048613	0.0577248	-0.00911183	-0.157849	1.00354	1.13796	1.39954	0.985872	1.00456	1.13796	1.39954	0.968253
200000007962	000534	2012-01-17	2012	K	3.48935e+09	3.19879e+09	2.97633e+09	1.33203e+09	0.011831	0.047364	0.044177	0.010999	0.000832	0.036365	0.033178	0.025324	0.117217	0.11429	0.022756	0.002568	0.094461	0.091534	12	8	0.5	12	3.5225	2.40667	1.33357e+08	1.10437e+08	4.34027e+07	3.23253e+07	3.48935e+09	3.19879e+09	1.33203e+09	0.0382182	0.0345244	0.0145827	0.0242677	-0.00968501	-0.399091	1.24795	1.11035	1.2149	1.23927	1.58009	1.26032	1.51437	1.29422
200000004570	000540	2008-11-19	2008	S	1.23958e+10	6.2867e+09	2.86877e+09	1.58261e+09	0.045693	0.072999	0.06629	0.064604	-0.018911	0.008395	0.001686	0.301284	0.368379	0.237089	0.234198	0.067086	0.134181	0.002891	13	7	0.857143	12.16	6.15	0.977236	2.31255e+08	1.59636e+08	1.11493e+08	5.06555e+07	1.23958e+10	6.2867e+09	1.58261e+09	0.0186558	0.0253926	0.0388644	0.0320077	0.00685669	0.21422	1.85966	1.78252	1.1494	1.78949	1.86009	2.48456	1.33732	3.28684
200000004572	000540	2017-11-29	2017	K	1.19834e+11	1.01955e+11	1.08505e+11	7.11593e+10	0.009606	0.014207	0.019756	0.041496	-0.03189	-0.027289	-0.02174	0.055458	0.073495	0.112405	0.189569	-0.134111	-0.116074	-0.077164	69	49	0.408163	58.894	45.1537	0.304301	2.83221e+09	3.84311e+09	3.23022e+09	1.82044e+09	1.19834e+11	1.01955e+11	7.11593e+10	0.0236345	0.0376941	0.0297703	0.0255826	0.00418769	0.163693	1.02136	#N/A	#N/A	#N/A	1.02146	#N/A	#N/A	#N/A
200000007978	000540	2009-09-01	2009	S	1.80108e+10	1.23958e+10	6.2867e+09	2.86877e+09	0.029409	0.045693	0.072999	0.06629	-0.036881	-0.020597	0.006709	0.215574	0.301284	0.368379	0.237089	-0.021515	0.064195	0.13129	18	13	0.384615	17.235	12.16	0.417352	4.3398e+08	2.31255e+08	1.59636e+08	1.11493e+08	1.80108e+10	1.23958e+10	2.86877e+09	0.0240956	0.0186558	0.0253926	0.0388644	-0.0134718	-0.346636	1.3157	1.85966	1.78252	1.1494	1.31587	1.86009	2.48456	1.33732
200000007988	000551	2010-10-11	2010	C	3.23221e+09	3.16371e+09	2.98236e+09	2.04766e+09	0.012166	0.02678	0.03816	0.05984	-0.047674	-0.03306	-0.02168	0.023789	0.051389	0.071379	0.123325	-0.099536	-0.071936	-0.051946	29	10	1.9	21.2345	5.2732	3.02687	4.01192e+08	4.17861e+08	3.2373e+08	2.84198e+08	3.23221e+09	3.16371e+09	2.04766e+09	0.124123	0.132079	0.108548	0.138792	-0.0302434	-0.217905	1.34142	1.22685	1.92327	1.78019	1.35258	1.23427	2.01884	1.78027
200000008002	000582	2009-06-02	2009	G	9.3601e+08	8.17047e+08	6.85606e+08	6.36807e+08	0.04201	0.048749	0.065226	0.028784	0.013226	0.019965	0.036442	0.104935	0.118753	0.155178	0.075289	0.029646	0.043464	0.079889	3	3	0	2.65	2.65	0	6.15684e+07	5.24283e+07	3.68539e+07	4.03101e+07	9.3601e+08	8.17047e+08	6.36807e+08	0.0657775	0.064168	0.0537538	0.0633004	-0.00954656	-0.150814	1.44116	2.07157	2.62639	1.61583	1.74908	2.81949	3.76165	2.14201
200000008005	000586	2009-04-25	2009	F	5.18821e+08	5.29036e+08	5.15928e+08	5.09692e+08	0.043544	0.113438	0.012506	-0.237963	0.281507	0.351401	0.250469	0.109647	0.326007	0.054241	-1.03314	1.14279	1.35915	1.08738	7	5	0.4	6.1401	4.1451	0.481291	9.00121e+07	8.21254e+07	6.85436e+07	1.04451e+08	5.18821e+08	5.29036e+08	5.09692e+08	0.173494	0.155236	0.132855	0.20493	-0.0720753	-0.351706	2.75046	2.58529	2.68605	1.9165	2.75046	3.05067	3.30776	2.28017
200000006168	000631	2009-03-28	2009	K	1.06543e+10	9.53283e+09	7.21719e+09	2.92396e+08	0.049029	0.044466	0.039641	0.683146	-0.634117	-0.63868	-0.643505	0.230175	0.242224	0.218643	5.85835	-5.62817	-5.61612	-5.6397	9	3	2	9	2.1683	3.15072	1.34237e+08	7.58354e+07	7.37202e+07	2.63078e+06	1.06543e+10	9.53283e+09	2.92396e+08	0.0125994	0.00795518	0.0102145	0.00899733	0.0012172	0.135285	1.03745	1.12788	1.27885	#N/A	1.16185	1.58524	2.36874	#N/A
200000004641	000635	2009-10-10	2009	C	3.75003e+09	3.67864e+09	3.75133e+09	3.97859e+09	0.027845	0.035551	0.020646	0.01992	0.007925	0.015631	0.000726	0.103874	0.139925	0.085388	0.10315	0.000724	0.036775	-0.017762	2	2	0	1.8447	1.4371	0.283627	3.40345e+08	3.09781e+08	2.5059e+08	3.2251e+08	3.75003e+09	3.67864e+09	3.97859e+09	0.090758	0.084211	0.0668003	0.0810612	-0.0142609	-0.175927	1.3292	1.47992	1.64084	1.09783	1.32922	1.47995	1.64084	1.09783
200000009769	000635	2010-06-28	2010	C	3.62597e+09	3.75003e+09	3.67864e+09	3.75133e+09	0.008374	0.027845	0.035551	0.020646	-0.012272	0.007199	0.014905	0.011329	0.103874	0.139925	0.085388	-0.074059	0.018486	0.054537	2	2	0	2	1.8447	0.0841871	2.84656e+08	3.40345e+08	3.09781e+08	2.5059e+08	3.62597e+09	3.75003e+09	3.75133e+09	0.0785049	0.090758	0.084211	0.0668003	0.0174107	0.260637	0.987639	1.3292	1.47992	1.64084	0.978841	1.32922	1.47995	1.64084
200000008054	000650	2009-07-10	2009	C	1.60279e+09	1.47818e+09	1.06088e+09	4.37802e+08	0.1908	0.152685	0.156026	0.160257	0.030543	-0.007572	-0.004231	0.267762	0.24746	0.193109	0.229584	0.038178	0.017876	-0.036475	7	3	1.33333	6.85	3	1.28333	4.70099e+08	4.04948e+08	4.47521e+08	3.28872e+08	1.60279e+09	1.47818e+09	4.37802e+08	0.293301	0.27395	0.421838	0.751189	-0.329351	-0.438439	4.048	5.47868	2.44139	2.36298	5.00999	6.8922	5.71036	4.50003
230000000131	000656	2012-04-07	2012	K	8.20658e+10	6.23951e+10	5.20152e+10	3.73529e+10	0.010516	0.015166	0.023993	0.028444	-0.017928	-0.013278	-0.004451	0.06555	0.095319	0.156799	0.196278	-0.130728	-0.100959	-0.039479	64	50	0.28	36.6412	48.42	-0.243263	1.52037e+09	1.36677e+09	1.05301e+09	8.76508e+08	8.20658e+10	6.23951e+10	3.73529e+10	0.0185263	0.0219051	0.0202442	0.0234656	-0.00322138	-0.137281	1.06661	0.99673	1.05347	1.04131	1.09993	0.990921	1.16994	1.22107
200000008078	000667	2009-04-09	2009	K	1.08896e+10	9.62302e+09	8.51291e+09	6.21686e+09	0.015215	0.020798	0.032897	0.050704	-0.035489	-0.029906	-0.017807	0.030573	0.039601	0.055374	0.067249	-0.036676	-0.027648	-0.011875	20	16	0.25	19.47	15.939	0.221532	2.14922e+08	2.18281e+08	1.21717e+08	7.84612e+07	1.08896e+10	9.62302e+09	6.21686e+09	0.0197365	0.0226832	0.014298	0.0126207	0.00167725	0.132897	1.01473	1.27544	1.70196	0.989359	1.01473	1.27544	1.70196	0.984948
200000006195	000668	2008-09-04	2008	K	9.51602e+08	1.04958e+09	1.10066e+09	6.35911e+08	0.067963	0.11839	0.173645	0.107387	-0.039424	0.011003	0.066258	0.086819	0.179948	0.328156	0.139773	-0.052954	0.040175	0.188383	5	2	1.5	4.68	1.98	1.36364	2.40007e+07	2.01485e+07	1.25911e+08	1.51536e+08	9.51602e+08	1.04958e+09	6.35911e+08	0.0252214	0.0191968	0.114396	0.238298	-0.123902	-0.519946	1.52496	1.60919	#N/A	2.46068	1.94238	2.28118	#N/A	5.30031
200000006201	000676	2008-10-30	2008	C	1.15931e+09	1.45565e+09	1.45765e+09	1.51768e+09	0.021016	-0.076696	-0.01397	0.028306	-0.00729	-0.105002	-0.042276	0.050959	-0.259585	-0.037591	0.075956	-0.024997	-0.335541	-0.113547	9	9	0	7.2	7.1	0.0140845	1.50194e+08	1.83516e+08	1.56668e+08	1.29334e+08	1.15931e+09	1.45565e+09	1.51768e+09	0.129554	0.126072	0.107479	0.085218	0.0222612	0.261227	2.10725	2.19539	1.14018	1.57917	2.1316	2.22167	1.25425	2.05136
230000000043	000685	2009-05-09	2009	N	7.99029e+09	6.17042e+09	5.76319e+09	4.50304e+09	0.136861	0.109444	0.141768	0.122071	0.01479	-0.012627	0.019697	0.191232	0.138222	0.191401	0.160356	0.030876	-0.022134	0.031045	10	10	0	6.35	7.19	-0.116829	2.13415e+08	2.04699e+08	1.76397e+08	1.8243e+08	7.99029e+09	6.17042e+09	4.50304e+09	0.0267093	0.0331743	0.0306075	0.0405127	-0.00990515	-0.244495	1.09336	1.23762	1.63697	1.23065	1.35481	1.90311	3.42616	1.90414
200000006235	000711	2008-04-30	2008	K	7.91871e+08	8.12859e+08	7.07839e+08	7.09634e+08	0.009048	-0.002307	0.004978	0.019573	-0.010525	-0.02188	-0.014595	0.018988	-0.005066	0.00947	0.037578	-0.01859	-0.042644	-0.028108	7	6	0.166667	5.85	5.15	0.135922	2.53406e+07	2.84581e+07	2.92925e+07	1.52248e+07	7.91871e+08	8.12859e+08	7.09634e+08	0.0320009	0.0350098	0.041383	0.0214544	0.0199286	0.928879	2.4402	1.64466	1.01794	2.00216	2.4402	1.87871	1.02445	2.37162
200000004708	000718	2008-06-24	2008	C	1.52118e+10	9.13899e+09	6.38154e+09	3.49611e+09	0.057797	0.087912	0.089156	0.064472	-0.006675	0.02344	0.024684	0.234103	0.264151	0.286896	0.278307	-0.044204	-0.014156	0.008589	11	7	0.571429	10.84	6.9	0.571014	1.72178e+08	1.28711e+08	1.35359e+08	5.48223e+07	1.52118e+10	9.13899e+09	3.49611e+09	0.0113187	0.0140838	0.021211	0.015681	0.00553007	0.352661	1.57385	2.38907	1.22699	2.49036	1.79966	3.22146	1.8343	4.77084
200000009818	000725	2010-09-01	2010	C	67105360865	68769415646	54229952769	30613980480	0.002748	0.010087	-0.041823	-0.002132	0.00488	0.012219	-0.039691	0.005229	0.019794	-0.066201	-0.002975	0.008204	0.022769	-0.063226	20	18	0.111111	17.0281	15.1192	0.126257	3167351537	2269936631	1647050119	1057064603	67105360865	68769415646	30613980480	0.0471997	0.0330079	0.0303716	0.0345288	-0.00415723	-0.120399	0.914504	0.836277	0.988132	1.15793	0.911511	0.809424	0.997467	1.57468
200000006282	000758	2009-06-02	2009	E	1.25487e+10	1.00127e+10	9.34127e+09	8.56802e+09	0.040383	0.031613	0.027487	0.029177	0.011206	0.002436	-0.00169	0.114615	0.077936	0.067728	0.075092	0.039523	0.002844	-0.007364	23	18	0.277778	17.1891	12.3357	0.393443	9.73422e+08	7.33037e+08	6.37743e+08	7.24698e+08	1.25487e+10	1.00127e+10	8.56802e+09	0.0775717	0.0732104	0.0682716	0.0845817	-0.0163102	-0.192833	1.64191	2.071	1.43653	1.03922	1.70032	2.60684	1.65493	1.05884
200000006286	000777	2008-10-11	2008	C	1.43428e+09	9.82099e+08	8.15688e+08	7.66914e+08	0.03542	0.042699	0.044915	0.295148	-0.259728	-0.252449	-0.250233	0.0542	0.068157	0.062208	0.415891	-0.361691	-0.347734	-0.353683	4	4	0	2.86	2.44	0.172131	1.07764e+08	1.15769e+08	1.08377e+08	7.5445e+07	1.43428e+09	9.82099e+08	7.66914e+08	0.0751342	0.11788	0.132865	0.0983748	0.0344907	0.350605	5.31974	3.45873	2.28599	5.20353	5.56526	4.37843	3.04858	8.96509
200000006287	000777	2009-04-29	2009	C	1.55857e+09	1.43428e+09	9.82099e+08	8.15688e+08	0.034453	0.03542	0.042699	0.044915	-0.010462	-0.009495	-0.002216	0.055362	0.0542	0.068157	0.062208	-0.006846	-0.008008	0.005949	2	4	-0.5	1.51	2.86	-0.472028	1.53237e+08	1.07764e+08	1.15769e+08	1.08377e+08	1.55857e+09	1.43428e+09	8.15688e+08	0.0983188	0.0751342	0.11788	0.132865	-0.0149859	-0.11279	2.92894	5.31974	3.45873	2.28599	2.92931	5.56526	4.37843	3.04858
200000009834	000777	2010-04-10	2010	C	1.73397e+09	1.55857e+09	1.43428e+09	9.82099e+08	0.031992	0.034453	0.03542	0.042699	-0.010707	-0.008246	-0.007279	0.054173	0.055362	0.0542	0.068157	-0.013984	-0.012795	-0.013957	6	2	2	4.36	1.51	1.88742	1.959e+08	1.53237e+08	1.07764e+08	1.15769e+08	1.73397e+09	1.55857e+09	9.82099e+08	0.112978	0.0983188	0.0751342	0.11788	-0.0427453	-0.362619	2.64859	2.92894	5.31974	3.45873	2.64891	2.92931	5.56526	4.37843
200000006289	000778	2009-09-04	2009	C	3.27166e+10	2.6707e+10	1.79798e+10	1.43425e+10	0.053629	0.057832	0.058479	0.051692	0.001937	0.00614	0.006787	0.130685	0.128017	0.106851	0.113727	0.016958	0.01429	-0.006876	6	8	-0.25	4.56	5.32	-0.142857	2.07468e+09	1.60685e+09	1.37282e+09	1.15042e+09	3.27166e+10	2.6707e+10	1.43425e+10	0.0634138	0.0601659	0.0763534	0.0802104	-0.00385703	-0.0480864	0.974624	1.13346	1.33297	1.00307	0.964027	1.18919	1.47208	1.00488
200000006292	000788	2009-07-15	2009	C	2.74586e+09	1.97915e+09	1.3158e+09	8.01356e+08	0.04186	0.135934	0.051324	0.01682	0.02504	0.119114	0.034504	0.110511	0.316664	0.116939	0.042623	0.067888	0.274041	0.074316	4	2	1	3.4926	1.57	1.22459	2.70254e+08	2.002e+08	1.52345e+08	8.9035e+07	2.74586e+09	1.97915e+09	8.01356e+08	0.0984224	0.101155	0.115781	0.111105	0.00467597	0.0420859	1.92973	2.49517	2.51558	1.58929	2.13839	3.55743	3.59228	1.93409
200000008160	000801	2010-05-27	2010	C	2.83674e+09	2.1101e+09	2.33705e+09	5.64624e+08	0.024065	0.028457	0.022577	0.006721	0.017344	0.021736	0.015856	0.048734	0.069101	0.064557	0.023713	0.025021	0.045388	0.040844	11	2	4.5	8.1858	1.46	4.60671	3.32134e+08	2.6119e+08	3.1592e+08	4.77938e+07	2.83674e+09	2.1101e+09	5.64624e+08	0.117083	0.123781	0.135179	0.0846472	0.050532	0.596971	1.40067	1.59359	1.68068	3.4596	1.69777	1.85415	1.97948	3.4596
200000008167	000826	2009-07-03	2009	C	3.78361e+09	2.97436e+09	2.64355e+09	2.35784e+09	0.081195	0.072539	0.05902	0.048432	0.032763	0.024107	0.010588	0.181647	0.15556	0.131416	0.110605	0.071042	0.044955	0.020811	18	16	0.125	16.9282	13.6116	0.24366	1.88055e+08	9.01678e+07	7.93152e+07	6.22596e+07	3.78361e+09	2.97436e+09	2.35784e+09	0.0497025	0.0303151	0.0300032	0.0264053	0.00359796	0.136259	3.23428	3.34965	2.10785	1.67964	3.30608	5.17123	2.96672	2.20653
200000004777	000861	2008-10-25	2008	C	2.47853e+09	1.58639e+09	1.26464e+09	5.67441e+08	0.1057	0.093055	0.116108	0.057307	0.048393	0.035748	0.058801	0.278683	0.175699	0.20687	0.114504	0.164179	0.061195	0.092366	16	1	15	15.8791	0.8791	17.0629	1.50877e+08	1.61201e+08	1.70183e+08	7.32899e+07	2.47853e+09	1.58639e+09	5.67441e+08	0.0608735	0.101615	0.134571	0.129159	0.00541224	0.0419038	1.88393	2.05603	1.44351	3.51112	3.91716	4.48512	2.46579	4.16395
200000006332	000861	2010-02-02	2010	F	3.94924e+09	3.37168e+09	2.47853e+09	1.58639e+09	0.110284	0.115794	0.1057	0.093055	0.017229	0.022739	0.012645	0.257724	0.29791	0.278683	0.175699	0.082025	0.122211	0.102984	28	17	0.647059	27.8791	16.8791	0.651694	2.74137e+08	2.30285e+08	1.50877e+08	1.61201e+08	3.94924e+09	3.37168e+09	1.58639e+09	0.0694153	0.0682997	0.0608735	0.101615	-0.0407415	-0.40094	1.53985	1.49396	1.88393	2.05603	2.32935	2.63018	3.91716	4.48512
200000004785	000882	2008-06-21	2008	F	5.33055e+09	2.64462e+09	8.55204e+08	1.1365e+09	0.009249	0.028333	0.058716	0.022513	-0.013264	0.00582	0.036203	0.014763	0.041758	0.078531	0.043571	-0.028808	-0.001813	0.03496	3	2	0.5	2.6	2	0.3	2.40374e+08	1.14591e+08	9.21602e+07	3.45779e+08	5.33055e+09	2.64462e+09	1.1365e+09	0.0450938	0.0433297	0.107764	0.304248	-0.196484	-0.645802	1.12547	1.51132	1.32312	2.30262	1.37482	2.01334	1.51405	3.72191
200000006343	000882	2009-06-18	2009	F	5.97601e+09	5.33055e+09	2.64462e+09	8.55204e+08	0.011172	0.009249	0.028333	0.058716	-0.047544	-0.049467	-0.030383	0.021724	0.014763	0.041758	0.078531	-0.056807	-0.063768	-0.036773	8	3	1.66667	7.6	2.6	1.92308	2.52022e+08	2.40374e+08	1.14591e+08	9.21602e+07	5.97601e+09	5.33055e+09	8.55204e+08	0.0421723	0.0450938	0.0433297	0.107764	-0.0644343	-0.59792	1.02501	1.12547	1.51132	1.32312	1.07471	1.37482	2.01334	1.51405
200000033503	000895	2012-07-30	2012	C	2.19824e+10	1.97461e+10	1.66951e+10	7.8395e+09	0.191765	0.206069	0.183824	0.082079	0.109686	0.12399	0.101745	0.257655	0.27121	0.244459	0.148404	0.109251	0.122806	0.096055	46	25	0.84	41.2472	21.2961	0.936843	3.95002e+09	3.67336e+09	3.36615e+09	1.96958e+09	2.19824e+10	1.97461e+10	7.8395e+09	0.17969	0.186029	0.201625	0.251239	-0.0496134	-0.197475	2.32918	3.4707	2.68701	5.8533	3.41408	5.48695	4.06394	5.85407
200000008224	000910	2009-05-16	2009	C	9.08155e+09	8.6031e+09	7.81259e+09	8.64856e+09	0.023776	0.037965	0.035231	0.03664	-0.012864	0.001325	-0.001409	0.075622	0.117391	0.109659	0.111468	-0.035846	0.005923	-0.001809	9	9	0	7.26	6.37	0.139717	1.5941e+09	1.49064e+09	1.27919e+09	1.09e+09	9.08155e+09	8.6031e+09	8.64856e+09	0.175531	0.173267	0.163735	0.126033	0.0377019	0.299144	0.972531	1.20451	1.44574	0.959532	0.972531	1.20451	1.44574	0.912219
200000006370	000912	2008-06-04	2008	C	7.27853e+09	7.33127e+09	7.89154e+09	5.3168e+09	-0.032945	0.01091	0.053074	0.110494	-0.143439	-0.099584	-0.05742	-0.074848	0.021526	0.114736	0.192647	-0.267495	-0.171121	-0.077911	15	17	-0.117647	10.1893	11.4417	-0.109459	6.13901e+08	6.06595e+08	7.09522e+08	5.04214e+08	7.27853e+09	7.33127e+09	5.3168e+09	0.0843441	0.0827407	0.0899091	0.0948341	-0.00492497	-0.0519325	1.06473	1.15336	1.05822	1.75053	1.14174	1.33583	1.1275	2.64352
200000009942	000922	2013-01-08	2013	C	3.2476e+09	3.79843e+09	2.78406e+09	2.83256e+09	-0.076546	-0.009028	0.00395	0.067523	-0.144069	-0.076551	-0.063573	-0.132918	-0.016184	0.007921	0.137898	-0.270816	-0.154082	-0.129977	7	2	2.5	7	1.999	2.50175	3.74397e+08	3.83035e+08	3.99585e+08	4.7289e+08	3.2476e+09	3.79843e+09	2.83256e+09	0.115284	0.10084	0.143526	0.166948	-0.0234218	-0.140294	2.07953	1.70901	1.38067	1.21438	2.60541	2.41563	1.66856	1.37218
200000004826	000939	2008-04-17	2008	D	9.69795e+09	8.66027e+09	6.97036e+09	4.69455e+09	0.04479	0.035827	0.020508	0.074077	-0.029287	-0.03825	-0.053569	0.131549	0.111654	0.05714	0.193519	-0.06197	-0.081865	-0.136379	12	11	0.0909091	9.027	8.604	0.0491632	4.65719e+08	3.48542e+08	3.92661e+08	1.64504e+08	9.69795e+09	8.66027e+09	4.69455e+09	0.0480224	0.0402461	0.056333	0.0350415	0.0212915	0.607609	1.40424	1.28882	0.922055	1.76823	1.61032	1.43606	0.879503	1.92895
200000006421	000965	2008-12-27	2008	K	4.72053e+09	3.90661e+09	3.31036e+09	1.00381e+09	0.045926	0.040238	0.0346	0.105504	-0.059578	-0.065266	-0.070904	0.102656	0.082915	0.065877	0.166907	-0.064251	-0.083992	-0.10103	7	6	0.166667	6.21	4.81	0.29106	4.52178e+07	3.86165e+07	3.08194e+07	3.89678e+07	4.72053e+09	3.90661e+09	1.00381e+09	0.00957898	0.00988491	0.00931	0.0388197	-0.0295097	-0.760173	1.15083	1.325	1.02837	1.9843	1.60274	2.29874	1.11336	4.05139
200000008266	000966	2009-10-09	2009	D	1.44646e+10	1.51385e+10	1.48258e+10	1.29937e+10	0.004085	-0.019507	0.002204	-0.075179	0.079264	0.055672	0.077383	0.033904	-0.161448	0.015797	-0.521946	0.55585	0.360498	0.537743	15	10	0.5	12.2824	8.3724	0.467011	7.41589e+08	6.03057e+08	5.28429e+08	5.63071e+08	1.44646e+10	1.51385e+10	1.29937e+10	0.0512693	0.039836	0.0356426	0.0433342	-0.00769162	-0.177495	1.00901	1.08892	1.03855	0.985581	1.00901	1.08892	1.06158	0.975375
200000006465	002010	2008-12-03	2008	C	1.93536e+09	1.35813e+09	1.15665e+09	9.08566e+08	0.090881	0.130505	0.085851	0.09517	-0.004289	0.035335	-0.009319	0.117273	0.208376	0.143106	0.144959	-0.027686	0.063417	-0.001853	9	6	0.5	7.6743	5.7243	0.340653	2.73476e+08	2.37642e+08	2.08139e+08	1.2988e+08	1.93536e+09	1.35813e+09	9.08566e+08	0.141305	0.174977	0.17995	0.14295	0.0369992	0.258825	1.95343	2.12667	1.1712	3.60938	2.54851	2.52097	1.21013	4.59817
200000008316	002012	2009-06-30	2009	C	1.65753e+09	1.19176e+09	1.07415e+09	7.31001e+08	0.079625	0.09583	0.070837	0.039799	0.039826	0.056031	0.031038	0.116684	0.21037	0.177953	0.076449	0.040235	0.133921	0.101504	5	5	0	4.338	4.15	0.0453012	1.69956e+08	1.36772e+08	1.11723e+08	8.36075e+07	1.65753e+09	1.19176e+09	7.31001e+08	0.102535	0.114765	0.104011	0.114374	-0.0103625	-0.0906016	1.90517	3.01089	2.82339	1.51863	2.08651	3.01089	2.82339	1.51863
200000006469	002015	2008-06-25	2008	C	1.80838e+09	1.46054e+09	1.30117e+09	8.16245e+08	0.015243	0.013417	0.011188	0.055486	-0.040243	-0.042069	-0.044298	0.049329	0.036246	0.038712	0.1358	-0.086471	-0.099554	-0.097088	4	6	-0.333333	3.6279	5.3279	-0.319075	9.65577e+07	8.68872e+07	7.66946e+07	5.17214e+07	1.80838e+09	1.46054e+09	8.16245e+08	0.0533945	0.05949	0.0589427	0.063365	-0.00442234	-0.0697916	1.71826	1.8554	1.25593	2.17042	1.98978	2.17876	1.30006	2.47539
200000004881	002016	2008-02-25	2008	K	1.91997e+09	1.87622e+09	1.45692e+09	2.68288e+08	0.067505	0.057074	0.082211	-0.107782	0.175287	0.164856	0.189993	0.118957	0.111555	0.140443	-0.138839	0.257796	0.250394	0.279282	4	1	3	3.525	1	2.525	6.16653e+07	3.6787e+07	4.11885e+07	3.4752e+07	1.91997e+09	1.87622e+09	2.68288e+08	0.0321179	0.019607	0.0282709	0.129532	-0.101262	-0.781747	1.38946	1.61263	1.1617	4.88965	2.55257	3.4425	1.64472	5.80282
200000008354	002045	2009-09-10	2009	C	2788721624	2725725814	1777401685	1579516247	0.030547	0.04217	0.062727	0.056966	-0.026419	-0.014796	0.005761	0.059963	0.083256	0.116986	0.111934	-0.051971	-0.028678	0.005052	11	10	0.1	10.5	9.5	0.105263	291117818	224002753	153512018	150181661	2788721624	2725725814	1579516247	0.104391	0.082181	0.0863688	0.0950808	-0.00871201	-0.0916275	1.27439	1.97263	2.19627	1.15467	1.33672	2.32076	2.49797	1.24186
200000006486	002046	2009-09-12	2009	C	1.18603e+09	8.63653e+08	7.14608e+08	4.48166e+08	0.054238	0.056062	0.055858	0.075378	-0.02114	-0.019316	-0.01952	0.106682	0.088633	0.078473	0.094063	0.012619	-0.00543	-0.01559	3	2	0.5	2.6559	1.6559	0.603901	7.68559e+07	6.79744e+07	5.44378e+07	4.24386e+07	1.18603e+09	8.63653e+08	4.48166e+08	0.0648008	0.0787057	0.0761785	0.0946938	-0.0185153	-0.195528	1.4542	2.34832	1.99721	1.69158	1.76294	3.2648	2.67503	2.04785
200000010082	002049	2012-04-10	2012	C	3.48999e+09	3.07801e+09	2.72515e+09	5.15456e+08	0.087036	0.08889	0.05217	0.061687	0.025349	0.027203	-0.009517	0.115724	0.11634	0.069967	0.068528	0.047196	0.047812	0.001439	8	3	1.66667	7.4649	2.25	2.31773	1.43489e+08	9.07663e+07	4.19658e+07	2.86836e+07	3.48999e+09	3.07801e+09	5.15456e+08	0.0411145	0.0294886	0.0153994	0.0556471	-0.0402477	-0.723266	2.20789	2.35093	1.51128	3.6258	4.42087	5.10348	2.63303	4.95815
200000006490	002050	2008-12-31	2008	C	4.4695e+09	2.44097e+09	2.29247e+09	8.40057e+08	0.084831	0.117607	0.126928	0.058469	0.026362	0.059138	0.068459	0.139652	0.203473	0.227586	0.111733	0.027919	0.09174	0.115853	14	1	13	13.74	1	12.74	3.37282e+08	2.40604e+08	2.39824e+08	6.78198e+07	4.4695e+09	2.44097e+09	8.40057e+08	0.0754631	0.0985688	0.104614	0.0807323	0.0238814	0.29581	1.37492	1.48299	1.22487	3.15819	2.62141	2.85438	1.86335	4.53233
200000010085	002053	2011-04-29	2011	C	3.53341e+09	3.27899e+09	2.77767e+09	2.31924e+09	-0.000733	-0.057046	0.001109	0.006104	-0.006837	-0.06315	-0.004995	-0.002769	-0.209491	0.002878	0.013554	-0.016323	-0.223045	-0.010676	4	3	0.333333	2.77	2.07	0.338164	4.86094e+08	4.43855e+08	3.61828e+08	3.31183e+08	3.53341e+09	3.27899e+09	2.31924e+09	0.137571	0.135364	0.130263	0.142798	-0.012535	-0.0877815	1.12241	1.12615	1.23176	1.54572	1.12241	1.12615	1.23176	1.54572
200000006495	002054	2008-03-15	2008	C	1.84804e+09	1.55974e+09	1.37321e+09	1.14387e+09	0.204622	0.122782	0.086911	0.082958	0.121664	0.039824	0.003953	0.285339	0.194226	0.160755	0.15481	0.130529	0.039416	0.005945	15	11	0.363636	12.45	8.9	0.398876	2.04403e+08	1.90116e+08	1.725e+08	1.1432e+08	1.84804e+09	1.55974e+09	1.14387e+09	0.110605	0.12189	0.125619	0.0999418	0.0256768	0.256918	1.98631	2.76519	1.16164	2.56736	2.33426	3.42266	1.24489	3.37873
200000008373	002062	2009-03-21	2009	E	9.28622e+09	8.07925e+09	6.11005e+09	4.65249e+09	0.013662	0.039712	0.050647	0.055172	-0.04151	-0.01546	-0.004525	0.057632	0.157721	0.180412	0.201086	-0.143454	-0.043365	-0.020674	11	12	-0.0833333	9.7939	10.5839	-0.0746417	2.59254e+08	2.02645e+08	1.46658e+08	1.28224e+08	9.28622e+09	8.07925e+09	4.65249e+09	0.0279182	0.0250822	0.0240028	0.0275603	-0.00355749	-0.12908	1.05051	1.1631	1.2175	1.09052	1.06242	1.49735	1.7047	1.29737
200000010115	002093	2010-05-15	2010	I	2.10263e+09	1.86294e+09	1.47789e+09	8.60238e+08	0.031967	0.062964	0.072094	0.128544	-0.096577	-0.06558	-0.05645	0.053018	0.105496	0.107418	0.190631	-0.137613	-0.085135	-0.083213	8	11	-0.272727	7.32	9.35	-0.217112	2.61962e+08	2.20644e+08	1.89047e+08	1.73162e+08	2.10263e+09	1.86294e+09	8.60238e+08	0.124588	0.118439	0.127916	0.201295	-0.0733787	-0.364533	2.07673	3.17739	4.53333	4.84522	2.09199	3.3841	5.22841	6.08323
200000006571	002105	2008-04-22	2008	C	1.19263e+09	1.03108e+09	1.0881e+09	1.02012e+09	0.034341	0.044647	0.026286	0.026682	0.007659	0.017965	-0.000396	0.07158	0.085034	0.054746	0.053471	0.018109	0.031563	0.001275	8	7	0.142857	5.6175	5.1	0.101471	1.53888e+08	1.31381e+08	1.61673e+08	1.49684e+08	1.19263e+09	1.03108e+09	1.02012e+09	0.129032	0.12742	0.148583	0.146731	0.00185182	0.0126205	2.30672	1.6901	1.18125	1.48198	2.30672	2.41657	1.37204	2.89957
200000006579	002118	2008-11-26	2008	C	2.56927e+09	6.55194e+08	5.45981e+08	4.55262e+08	0.067399	0.093231	0.097677	0.105339	-0.03794	-0.012108	-0.007662	0.108787	0.14185	0.141979	0.147779	-0.038992	-0.005929	-0.0058	4	2	1	3.99	1.99	1.00503	1.70018e+08	1.20427e+08	1.03475e+08	7.15663e+07	2.56927e+09	6.55194e+08	4.55262e+08	0.0661736	0.183803	0.189521	0.157198	0.0323229	0.205619	1.81517	1.9468	1.74395	2.07927	3.58507	3.99163	3.35067	5.31216
200000010129	002128	2010-10-11	2010	B	8.98765e+09	8.05915e+09	7.46356e+09	6.87653e+09	0.175205	0.2055	0.206284	0.149883	0.025322	0.055617	0.056401	0.277005	0.339813	0.393009	0.283208	-0.006203	0.056605	0.109801	1	1	0	0.6667	0.6667	0	5.89648e+08	4.97717e+08	4.44782e+08	3.61324e+08	8.98765e+09	8.05915e+09	6.87653e+09	0.0656064	0.061758	0.0595938	0.0525445	0.00704928	0.134158	2.34846	2.60115	5.01143	1.84186	2.34846	2.60115	5.01143	4.91619
200000008446	002150	2009-07-09	2009	C	8.34252e+08	7.43906e+08	6.23589e+08	4.75906e+08	0.053859	0.072962	0.072515	0.094623	-0.040764	-0.021661	-0.022108	0.088799	0.112022	0.101398	0.106785	-0.017986	0.005237	-0.005387	4	2	1	3.9488	2	0.9744	1.16791e+08	9.20245e+07	7.13504e+07	3.36993e+07	8.34252e+08	7.43906e+08	4.75906e+08	0.139995	0.123705	0.114419	0.0708109	0.043608	0.615838	1.43282	1.93098	1.65475	1.28157	2.21392	3.61111	3.05163	2.11825
200000008450	002153	2009-05-21	2009	I	1.30235e+09	1.07004e+09	8.69007e+08	7.82121e+08	0.210645	0.213683	0.162625	0.192778	0.017867	0.020905	-0.030153	0.243761	0.252429	0.18964	0.226436	0.017325	0.025993	-0.036796	12	10	0.2	11.044	9.124	0.210434	1.89257e+08	1.97257e+08	1.50629e+08	1.2661e+08	1.30235e+09	1.07004e+09	7.82121e+08	0.14532	0.184345	0.173335	0.16188	0.0114544	0.0707587	3.71398	6.68008	3.44438	2.94211	6.19553	11.9811	8.64357	7.08813
200000008452	002154	2009-04-04	2009	C	4.08619e+09	2.57867e+09	1.99088e+09	1.22738e+09	0.087969	0.094089	0.092916	0.100263	-0.012294	-0.006174	-0.007347	0.164434	0.130129	0.115898	0.185634	-0.0212	-0.055505	-0.069736	25	25	0	25	25	0	6.82024e+08	3.65783e+08	3.29234e+08	2.83288e+08	4.08619e+09	2.57867e+09	1.22738e+09	0.166909	0.141849	0.165371	0.230807	-0.0654359	-0.283509	1.97736	3.30655	1.87765	1.29516	2.16733	3.89943	3.48085	2.18063
200000010230	002203	2010-06-02	2010	C	6.43576e+09	6.93814e+09	5.42716e+09	4.5342e+09	0.036286	0.033509	0.044041	0.039742	-0.003456	-0.006233	0.004299	0.086696	0.091688	0.153104	0.124867	-0.038171	-0.033179	0.028237	10	9	0.111111	9.6	8.6	0.116279	4.3464e+08	3.38323e+08	3.30177e+08	3.40528e+08	6.43576e+09	6.93814e+09	4.5342e+09	0.0675351	0.0487628	0.060838	0.0751021	-0.0142641	-0.18993	1.44944	1.40546	1.47056	1.3111	1.48227	1.44297	2.0504	1.9718
200000006683	002221	2008-10-07	2008	F	2.00084e+09	1.43074e+09	1227682059	7.75182e+08	0.020134	0.024545	0.027477	0.055411	-0.035277	-0.030866	-0.027934	0.065087	0.060769	0.061136	0.195465	-0.130378	-0.134696	-0.134329	8	3	1.66667	6.373	2.48	1.56976	7.21975e+07	6.63672e+07	2.70543e+07	1.81341e+07	2.00084e+09	1.43074e+09	7.75182e+08	0.0360836	0.0463868	0.0220369	0.0233934	-0.00135644	-0.0579841	1.45396	1.65341	1.11333	#N/A	1.96773	2.39291	1.44927	#N/A
200000008508	002228	2009-03-20	2009	C	1.8143e+09	1.62593e+09	1.13473e+09	6.92434e+08	0.04206	0.044678	0.059127	0.082859	-0.040799	-0.038181	-0.023732	0.0858	0.087479	0.149832	0.145026	-0.059226	-0.057547	0.004806	20	14	0.428571	19.3	13.7	0.408759	2.18715e+08	1.65561e+08	1.04194e+08	6.13621e+07	1.8143e+09	1.62593e+09	6.92434e+08	0.120551	0.101825	0.0918221	0.088618	0.0032041	0.0361563	1.62262	1.36449	1.56106	1.21063	1.62262	2.66661	3.24424	1.84251
200000010245	002229	2010-05-14	2010	C	1.2493e+09	1.08248e+09	7.00453e+08	6.3469e+08	0.046106	0.056974	0.075386	0.076157	-0.030051	-0.019183	-0.000771	0.067236	0.07299	0.096858	0.102043	-0.034807	-0.029053	-0.005185	9	3	2	8.05	3	1.68333	1.28205e+08	8.2678e+07	4.80288e+07	2.06389e+07	1.2493e+09	1.08248e+09	6.3469e+08	0.102621	0.0763786	0.0685682	0.0325182	0.0360501	1.10861	1.42236	1.61272	1.82205	2.00765	1.7034	2.27238	3.82336	4.47496
200000008533	002261	2009-04-17	2009	I	9.3423e+08	8.39565e+08	6.8986e+08	6.14156e+08	0.08234	0.135486	0.130002	0.137128	-0.054788	-0.001642	-0.007126	0.092026	0.152191	0.144024	0.15561	-0.063584	-0.003419	-0.011586	5	4	0.25	4.6	3.6	0.277778	1.18236e+08	8.91786e+07	7.62192e+07	6.26871e+07	9.3423e+08	8.39565e+08	6.14156e+08	0.126559	0.10622	0.110485	0.10207	0.00841472	0.0824404	3.3072	3.91112	3.86229	1.60973	4.59788	6.9987	6.58054	3.43483
200000008549	002269	2009-01-14	2009	F	8882488965	8586714298	5451161844	4576963116	0.135774	0.088259	0.110844	0.128337	0.007437	-0.040078	-0.017493	0.292299	0.227522	0.202016	0.22699	0.065309	0.000532	-0.024974	32	27	0.185185	32	27	0.185185	2852654913	2401429560	1720090211	1180682951	8882488965	8586714298	4576963116	0.321155	0.279668	0.315546	0.257962	0.0575835	0.223225	3.47385	1.38538	1.37896	1.36457	3.47385	4.68863	4.62716	4.48949
200000010297	002279	2010-03-12	2010	I	7.05337e+08	6.91629e+08	6.60283e+08	6.26512e+08	0.027199	0.088911	0.06914	0.066762	-0.039563	0.022149	0.002378	0.028706	0.093338	0.072893	0.068457	-0.039751	0.024881	0.004436	9	8	0.125	8.3716	7.662	0.0926129	2.23349e+08	1.68327e+08	1.32064e+08	7.85139e+07	7.05337e+08	6.91629e+08	6.26512e+08	0.316656	0.243378	0.200012	0.125319	0.0746927	0.596021	1.61584	1.6877	2.4326	1.99491	2.00401	2.94345	5.04852	4.96924
200000010327	002309	2010-02-27	2010	C	1.20786e+10	7.50954e+09	3.24424e+09	2.59096e+09	0.024993	0.029574	0.057319	0.071099	-0.046106	-0.041525	-0.01378	0.100977	0.082316	0.079819	0.08663	0.014347	-0.004314	-0.006811	8	6	0.333333	7.8392	5.85	0.340034	8.57438e+08	4.03498e+08	1.93119e+08	1.42434e+08	1.20786e+10	7.50954e+09	2.59096e+09	0.0709879	0.0537314	0.0595268	0.0549733	0.00455346	0.0828304	1.09092	1.10919	1.59367	1.46837	1.20012	1.25895	2.40398	3.33313
200000010344	002326	2012-09-03	2012	C	2.51819e+09	1.94602e+09	1.76314e+09	1.66406e+09	0.03296	0.009628	0.036411	0.038259	-0.005299	-0.028631	-0.001848	0.047991	0.017914	0.061047	0.064483	-0.016492	-0.046569	-0.003436	7	4	0.75	6.6	3.7	0.783784	1.87055e+08	1.81481e+08	1.32976e+08	1.08709e+08	2.51819e+09	1.94602e+09	1.66406e+09	0.0742816	0.0932579	0.0754201	0.0653277	0.0100923	0.154488	1.7842	1.56997	1.57224	1.48791	2.51035	1.97766	1.98589	2.49911
200000010350	002331	2011-09-24	2011	I	1.22605e+09	1.14453e+09	9.26681e+08	5.51939e+08	0.060271	0.059036	0.055752	0.07386	-0.013589	-0.014824	-0.018108	0.093979	0.093212	0.076268	0.085881	0.008098	0.007331	-0.009613	7	4	0.75	5.62	3.6	0.561111	8.709e+07	7.41187e+07	4.76972e+07	2.87261e+07	1.22605e+09	1.14453e+09	5.51939e+08	0.0710332	0.0647589	0.051471	0.0520458	-0.000574845	-0.011045	1.5565	1.28208	1.35991	1.74202	1.99437	1.66769	1.92213	3.91149
200000010369	002348	2013-01-23	2013	C	1.24181e+09	1.1928e+09	1.16902e+09	1.19044e+09	0.044979	0.038395	0.055743	0.054123	-0.009144	-0.015728	0.00162	0.045883	0.038746	0.056191	0.057537	-0.011654	-0.018791	-0.001346	1	1	0	1	1	0	5.29769e+07	6.37591e+07	6.04728e+07	3.71494e+07	1.24181e+09	1.1928e+09	1.19044e+09	0.042661	0.0534532	0.0517297	0.0312066	0.0205231	0.657653	5.4642	2.69687	2.13478	1.164	6.70526	3.38	2.6656	1.63875
200000010378	002357	2012-01-09	2012	G	1.21506e+09	1087138700	1.02418e+09	8.60218e+08	0.099217	0.063934	0.082823	0.108956	-0.009739	-0.045022	-0.026133	0.152573	0.100583	0.127932	0.155664	-0.003091	-0.055081	-0.027732	18	15	0.2	16.7324	14.28	0.171737	8.29259e+07	8.43384e+07	6.73945e+07	4.26822e+07	1.21506e+09	1087138700	8.60218e+08	0.0682482	0.0775784	0.0658037	0.0496179	0.0161858	0.326209	2.30602	2.19496	1.3439	1.46611	2.3073	2.20267	1.94236	2.28165
200000010425	002428	2013-08-29	2013	C	2.24092e+09	2.03833e+09	2.00518e+09	1.74653e+09	0.028122	0.061464	0.06197	0.055454	-0.027332	0.00601	0.006516	0.037628	0.077079	0.078547	0.067783	-0.030155	0.009296	0.010764	11	6	0.833333	9.4662	5.5586	0.702983	1.01077e+08	9.30902e+07	7.58269e+07	3.90098e+07	2.24092e+09	2.03833e+09	1.74653e+09	0.0451052	0.0456699	0.0378155	0.0223356	0.0154799	0.693059	6.0784	4.71426	4.32923	2.86383	6.16326	4.85187	4.52352	4.56836
200000010497	300010	2012-07-03	2012	I	1.93072e+09	1.22866e+09	1.06592e+09	9.26951e+08	0.058613	0.059356	0.048894	0.088017	-0.029404	-0.028661	-0.039123	0.082435	0.083595	0.062979	0.116042	-0.033607	-0.032447	-0.053063	6	4	0.5	5.51	4	0.3775	2.33445e+08	1.62058e+08	1.37087e+08	1.11659e+08	1.93072e+09	1.22866e+09	9.26951e+08	0.120911	0.131898	0.12861	0.120459	0.00815113	0.0676675	2.47988	2.04716	1.35674	1.91941	3.48271	2.83483	1.7092	2.68408
200000010578	300119	2011-05-06	2011	C	2.00314e+09	1.79331e+09	1.67118e+09	1.62242e+09	0.076497	0.08454	0.076703	0.061893	0.014604	0.022647	0.01481	0.089077	0.095571	0.085681	0.070381	0.018696	0.02519	0.0153	6	5	0.2	4.552	4.031	0.129248	2.80799e+08	2.14009e+08	1.76374e+08	1.36927e+08	2.00314e+09	1.79331e+09	1.62242e+09	0.140179	0.119337	0.105539	0.0843968	0.0211419	0.250506	1.80133	1.42955	1.3128	1.58798	2.60242	2.14722	1.81831	3.34396
200000010591	600018	2011-04-07	2011	G	8.86116e+10	8.7103e+10	8.32575e+10	6.58947e+10	0.070822	0.067039	0.069576	0.100351	-0.029529	-0.033312	-0.030775	0.112369	0.108965	0.112822	0.159489	-0.04712	-0.050524	-0.046667	67	63	0.0634921	57.0441	52.7741	0.0809109	3.01428e+09	2.98646e+09	2.70048e+09	2.23766e+09	8.86116e+10	8.7103e+10	6.58947e+10	0.0340168	0.0342866	0.0324353	0.0339582	-0.00152293	-0.0448471	1.66936	1.06627	1.08412	1.58448	1.72563	1.07184	1.09119	1.58448
200000010618	600039	2010-07-31	2010	E	3.43389e+10	8.52529e+09	7.21103e+09	6.47832e+09	0.020666	0.021877	0.020521	0.008274	0.012392	0.013603	0.012247	0.153775	0.120877	0.111852	0.038641	0.115134	0.082236	0.073211	9	9	0	6.5413	6.2913	0.0397374	9.0598e+08	2.52982e+08	2.26363e+08	1.65876e+08	3.43389e+10	8.52529e+09	6.47832e+09	0.0263835	0.0296743	0.0313912	0.0256047	0.00578649	0.225993	1.03283	1.03832	1.15464	1.15241	1.06278	1.03832	1.15464	1.20539
200000006806	600073	2009-01-23	2009	C	4.2498e+09	2.16099e+09	2.33939e+09	2.15787e+09	0.034997	-0.004246	-0.05905	0.001724	0.033273	-0.00597	-0.060774	0.075748	-0.010795	-0.159827	0.004094	0.071654	-0.014889	-0.163921	9	9	0	7.1765	7.1788	-0.000320388	7.57796e+08	2.01587e+08	1.92394e+08	1.85212e+08	4.2498e+09	2.16099e+09	2.15787e+09	0.178313	0.0932846	0.0822411	0.0858312	-0.00359011	-0.0418276	1.37925	2.52801	2.24085	1.17517	1.53059	2.52801	2.24085	1.2956
200000006808	600074	2009-04-18	2009	C	2.927e+09	2.96462e+09	3.27978e+09	3.5972e+09	0.005136	-0.102606	-0.083261	0.001027	0.004109	-0.103633	-0.084288	0.028119	-0.581156	-0.32804	0.003342	0.024777	-0.584498	-0.331382	11	11	0	9.06	9.06	0	2.73551e+08	2.90832e+08	2.49818e+08	3.41516e+08	2.927e+09	2.96462e+09	3.5972e+09	0.0934577	0.0981011	0.0761689	0.0949395	-0.0187706	-0.197711	1.48831	1.87398	1.70182	1.13241	1.48831	1.87398	1.70182	1.20185
200000008673	600100	2010-06-30	2010	I	3.3702e+10	3.0171e+10	2.48646e+10	2.13899e+10	0.025035	0.028787	0.02412	0.022886	0.002149	0.005901	0.001234	0.074971	0.088395	0.056591	0.052075	0.022896	0.03632	0.004516	107	100	0.07	92.6035	87.0948	0.0632495	3.30145e+09	2.82284e+09	2.46664e+09	2.07244e+09	3.3702e+10	3.0171e+10	2.13899e+10	0.09796	0.0935614	0.0992027	0.0968885	0.00231413	0.0238845	1.10723	1.25409	1.62264	1.41599	1.10723	1.25409	1.6334	1.41599
200000005162	600104	2008-04-08	2008	C	2.28842e+11	1.38158e+11	1.07857e+11	1.01815e+11	0.099775	0.058686	-0.007881	0.053118	0.046657	0.005568	-0.060999	0.279305	0.173381	-0.022058	0.125755	0.15355	0.047626	-0.147813	48	25	0.92	40.8786	21.4654	0.904395	3.29056e+10	1.51184e+10	1.40826e+10	1.47072e+10	2.28842e+11	1.38158e+11	1.01815e+11	0.143792	0.109428	0.130567	0.144449	-0.0138819	-0.0961022	1.21728	1.90052	0.984128	1.31861	1.23567	1.90052	0.968261	2.26916
200000008680	600104	2010-04-08	2010	C	3.17203e+11	3.18633e+11	2.28842e+11	1.38158e+11	0.1057	0.109812	0.099775	0.058686	0.047014	0.051126	0.041089	0.231219	0.26285	0.279305	0.173381	0.057838	0.089469	0.105924	53	43	0.232558	45.9941	37.4653	0.227645	4.56276e+10	4.20093e+10	3.29056e+10	1.51184e+10	3.17203e+11	3.18633e+11	1.38158e+11	0.143843	0.131842	0.143792	0.109428	0.0343636	0.314029	1.12975	1.05948	1.21728	1.90052	1.156	1.07151	1.23567	1.90052
200000006870	600107	2009-04-17	2009	C	2210449862	2.16611e+09	1.4986e+09	1.24415e+09	0.020551	0.01389	0.01644	0.012727	0.007824	0.001163	0.003713	0.071117	0.05012	0.043065	0.029164	0.041953	0.020956	0.013901	8	8	0	6.1558	5.6558	0.0884048	2.21263e+08	1.75534e+08	1.34253e+08	1.32196e+08	2210449862	2.16611e+09	1.24415e+09	0.100098	0.0810365	0.0895858	0.106254	-0.0166682	-0.156871	1.80293	2.53599	3.46923	2.53817	1.80384	2.53773	4.3081	3.06073
200000008682	600108	2009-12-11	2009	A	4.47369e+09	4.28656e+09	4.87193e+09	3.23463e+09	0.026105	0.029385	0.024411	0.014846	0.011259	0.014539	0.009565	0.042702	0.047115	0.040844	0.024034	0.018668	0.023081	0.01681	15	8	0.875	13.0089	6.9848	0.862458	1.82521e+08	1.83676e+08	1.58055e+08	1.41773e+08	4.47369e+09	4.28656e+09	3.23463e+09	0.0407986	0.0428494	0.032442	0.0438296	-0.0113876	-0.259815	2.07132	2.69479	2.21096	1.62624	2.2912	3.04264	2.45951	1.74124
200000006906	600135	2009-01-06	2009	C	1.03534e+09	1.05115e+09	1.05672e+09	1.08177e+09	-0.05011	0.005385	0.004134	0.002584	-0.052694	0.002801	0.00155	-0.055224	0.005703	0.004419	0.002836	-0.05806	0.002867	0.001583	31	31	0	27.4528	27.4528	0	1.29173e+08	1.18612e+08	1.12528e+08	1.26696e+08	1.03534e+09	1.05115e+09	1.08177e+09	0.124764	0.112841	0.106488	0.11712	-0.0106318	-0.0907772	3.14482	3.98704	2.8124	1.08	3.14482	5.14754	3.92229	1.16703
200000006938	600161	2010-09-18	2010	C	4.80605e+09	3.22404e+09	2.44809e+09	2.16102e+09	0.076977	0.090519	0.091236	0.129654	-0.052677	-0.039135	-0.038418	0.208174	0.201802	0.195554	0.295201	-0.087027	-0.093399	-0.099647	15	14	0.0714286	13.1	11.81	0.109229	4.32039e+08	4.75817e+08	4.2908e+08	3.20329e+08	4.80605e+09	3.22404e+09	2.16102e+09	0.0898948	0.147584	0.175271	0.14823	0.0270407	0.182423	1.91354	3.01029	5.12528	6.57066	1.96446	3.12236	5.35524	6.57066
200000008746	600161	2009-10-26	2009	C	3.22404e+09	2.44809e+09	2.16102e+09	1.19633e+09	0.090519	0.091236	0.129654	0.163233	-0.072714	-0.071997	-0.033579	0.201802	0.195554	0.295201	0.257975	-0.056173	-0.062421	0.037226	14	2	6	11.81	1.31	8.01527	4.75817e+08	4.2908e+08	3.20329e+08	2.00054e+08	3.22404e+09	2.44809e+09	1.19633e+09	0.147584	0.175271	0.14823	0.167224	-0.0189932	-0.113579	3.01029	5.12528	6.57066	3.57952	3.12236	5.35524	6.57066	6.29321
200000006941	600162	2008-08-15	2008	K	7.32518e+09	6.12054e+09	5.3772e+09	2.02761e+09	0.032893	0.06229	0.065716	0.073388	-0.040495	-0.011098	-0.007672	0.135758	0.21527	0.229949	0.232639	-0.096881	-0.017369	-0.00269	43	17	1.52941	39.6096	13.4	1.95594	3.23496e+08	2.28131e+08	2.44151e+08	7.76276e+07	7.32518e+09	6.12054e+09	2.02761e+09	0.0441623	0.0372731	0.0454048	0.0382852	0.00711966	0.185964	1.13028	1.38491	1.09138	3.81895	1.27656	1.8171	1.19399	5.36423
200000008754	600170	2010-06-01	2010	E	8.27482e+10	6.82605e+10	4.91826e+10	23260454578	0.019941	0.021718	0.020511	0.015836	0.004105	0.005882	0.004675	0.128673	0.130022	0.118542	0.082326	0.046347	0.047696	0.036216	26	25	0.04	25.0342	22.1723	0.129075	2.83213e+09	2.30692e+09	1.69084e+09	621654859	8.27482e+10	6.82605e+10	23260454578	0.0342259	0.0337959	0.0343788	0.0267258	0.007653	0.286352	1.0193	0.994889	1.04603	1.14001	1.06331	0.983232	1.1361	1.28573
200000010846	600187	2011-08-25	2011	D	3.55191e+09	2.05726e+09	1.8555e+09	8.79785e+08	0.041242	0.038432	0.03761	0.052694	-0.011452	-0.014262	-0.015084	0.055015	0.060953	0.058064	0.130914	-0.075899	-0.069961	-0.07285	12	8	0.5	10.7725	7.3445	0.466744	1.39837e+08	1.09315e+08	8.5638e+07	4.59095e+07	3.55191e+09	2.05726e+09	8.79785e+08	0.0393694	0.053136	0.0461536	0.0521827	-0.00602903	-0.115537	1.93541	2.0495	1.37607	2.2587	2.27483	2.0495	2.64785	5.2244
200000008787	600199	2009-10-13	2009	C	2.34335e+09	1.91999e+09	1.14266e+09	7.94094e+08	0.156104	0.088027	0.062542	0.030582	0.125522	0.057445	0.03196	0.210218	0.123494	0.108915	0.041797	0.168421	0.081697	0.067118	4	3	0.333333	3.8016	1.87	1.03294	3.44638e+08	2.6561e+08	1.8437e+08	1.24214e+08	2.34335e+09	1.91999e+09	7.94094e+08	0.14707	0.13834	0.161352	0.156422	0.00493005	0.0315176	3.79126	5.99924	4.39368	1.3885	3.79126	6.32839	4.39368	1.51925
200000007052	600239	2009-04-24	2009	K	1.38152e+10	1.20311e+10	9.30597e+09	1.48893e+09	0.013486	0.027132	0.03382	0.039058	-0.025572	-0.011926	-0.005238	0.047417	0.086638	0.08855	0.068236	-0.020819	0.018402	0.020314	17	9	0.888889	11.7463	5.9	0.990898	1.13838e+08	7.88878e+07	7.59509e+07	4.9864e+07	1.38152e+10	1.20311e+10	1.48893e+09	0.00824008	0.00655697	0.00816153	0.0334897	-0.0253282	-0.756297	1.07558	1.44857	1.53646	2.44512	1.09943	1.66449	2.4776	3.9066
200000005296	600250	2008-02-05	2008	F	4.07116e+09	4.25365e+09	4.47017e+09	4.21758e+09	-0.016651	0.004661	0.003177	0.005272	-0.021923	-0.000611	-0.002095	-0.218963	0.028558	0.02063	0.032608	-0.251571	-0.00405	-0.011978	34	33	0.030303	28.0129	27.3629	0.0237548	4.02924e+08	3.80343e+08	4.186e+08	4.28333e+08	4.07116e+09	4.25365e+09	4.21758e+09	0.0989703	0.0894155	0.0936429	0.101559	-0.00791591	-0.0779441	1.54858	1.28987	1.01239	1.2483	1.54858	1.28987	1.01906	1.38238
200000010969	600278	2011-04-09	2011	F	5.54924e+09	5.23516e+09	5.24788e+09	3.01472e+09	0.027509	0.036418	0.046304	0.038192	-0.010683	-0.001774	0.008112	0.052923	0.067399	0.091885	0.061992	-0.009069	0.005407	0.029893	55	24	1.29167	42.2422	17.6623	1.39166	6.53767e+08	6.50144e+08	7.21155e+08	3.53465e+08	5.54924e+09	5.23516e+09	3.01472e+09	0.117812	0.124188	0.137418	0.117246	0.0201719	0.172047	1.4323	1.05272	1.03152	1.61521	1.54271	1.06619	1.03957	1.61521
200000007126	600293	2008-06-25	2008	C	2.24952e+09	2.19466e+09	2.02591e+09	1.97355e+09	0.021414	0.009856	-0.036292	0.003559	0.017855	0.006297	-0.039851	0.063305	0.030624	-0.107392	0.00919	0.054115	0.021434	-0.116582	4	3	0.333333	3.8928	2.9353	0.326202	8.50002e+07	9.06235e+07	1.21696e+08	8.79757e+07	2.24952e+09	2.19466e+09	1.97355e+09	0.0377859	0.0412928	0.0600698	0.0445773	0.0154925	0.347543	2.74756	2.18213	1.10174	1.63831	2.74756	2.89775	1.17561	2.10174
200000008891	600298	2010-06-26	2010	C	5.44611e+09	4.02885e+09	2.93369e+09	2.34073e+09	0.051451	0.081732	0.114445	0.12787	-0.076419	-0.046138	-0.013425	0.098351	0.12578	0.216987	0.250075	-0.151724	-0.124295	-0.033088	9	6	0.5	8.2774	4.8074	0.721804	5.32042e+08	4.29481e+08	3.4164e+08	3.16523e+08	5.44611e+09	4.02885e+09	2.34073e+09	0.0976923	0.106601	0.116454	0.135224	-0.0187703	-0.138809	1.41636	2.44617	4.62869	3.95548	1.46526	2.75647	5.09192	3.95548
200000008895	600300	2009-10-29	2009	C	7.08911e+09	5.30478e+09	4.84018e+09	3632823276	0.031149	0.038472	0.049106	0.012027	0.019122	0.026445	0.037079	0.073975	0.071126	0.079475	0.01851	0.055465	0.052616	0.060965	54	48	0.125	47.2421	44.1705	0.0695396	1.31222e+09	1.1708e+09	7.41178e+08	4.52623e+08	7.08911e+09	5.30478e+09	3632823276	0.185104	0.220707	0.15313	0.124593	0.0285373	0.229045	1.48697	2.26665	3.2169	1.15548	1.48697	2.3187	3.30801	1.45271
200000008910	600310	2010-01-28	2010	D	7.43675e+09	5.13892e+09	3.61418e+09	2.9035e+09	0.015521	0.023755	0.050139	0.018621	-0.0031	0.005134	0.031518	0.033516	0.056316	0.129907	0.0764	-0.042884	-0.020084	0.053507	9	8	0.125	7.0946	6.5343	0.0857475	3.49279e+08	2.96319e+08	2.35662e+08	1.91923e+08	7.43675e+09	5.13892e+09	2.9035e+09	0.0469667	0.0576618	0.0652049	0.0661006	-0.000895719	-0.0135508	0.917212	1.27512	2.0863	2.15506	0.917212	1.27512	2.2748	2.15506
200000007157	600321	2009-02-13	2009	C	2.99617e+09	2.5992e+09	2.44756e+09	1.78945e+09	0.001416	0.015224	0.016308	0.017353	-0.015937	-0.002129	-0.001045	0.002046	0.031099	0.033436	0.026598	-0.024552	0.004501	0.006838	4	4	0	3.85	3.85	0	3.03132e+07	3.92707e+07	4.59214e+07	4.97804e+07	2.99617e+09	2.5992e+09	1.78945e+09	0.0101173	0.0151088	0.0187621	0.0278188	-0.00905665	-0.325559	1.09367	1.58743	1.32526	0.967586	1.12142	1.82486	1.49122	0.94705
200000008962	600375	2011-07-12	2011	C	8.39477e+09	6.9162e+09	5.93274e+09	2.05285e+09	0.029722	0.024371	0.085186	0.13045	-0.100728	-0.106079	-0.045264	0.059188	0.061964	0.187824	0.327474	-0.268286	-0.26551	-0.13965	10	1	9	8.8434	1	7.8434	6.1825e+08	4.67918e+08	5.28524e+08	1.51913e+08	8.39477e+09	6.9162e+09	2.05285e+09	0.0736471	0.0676554	0.089086	0.0740013	0.0150846	0.203843	1.06286	1.05817	1.12888	2.85378	1.18633	1.12589	1.27891	2.85378
200000007234	600389	2008-12-10	2008	C	3.15957e+09	3.28092e+09	3.2192e+09	2.31742e+09	0.011507	-0.022103	0.099775	0.047635	-0.036128	-0.069738	0.05214	0.039215	-0.074796	0.29944	0.142443	-0.103228	-0.217239	0.156997	5	5	0	4.0886	3.8075	0.073828	2.73053e+08	3.04745e+08	2.89887e+08	2.51301e+08	3.15957e+09	3.28092e+09	2.31742e+09	0.0864208	0.0928842	0.0900495	0.10844	-0.0183902	-0.169589	1.24864	1.32336	1.18468	1.91837	1.4642	1.66585	1.42393	3.14846
200000011114	600409	2011-02-16	2011	C	1.87934e+10	1.62864e+10	1.32315e+10	6.97198e+09	0.023886	0.006712	0.044623	0.042256	-0.01837	-0.035544	0.002367	0.072846	0.019016	0.131024	0.097487	-0.024641	-0.078471	0.033537	9	6	0.5	8.1906	5.5306	0.48096	1.56717e+09	1.33614e+09	1.14076e+09	6.26502e+08	1.87934e+10	1.62864e+10	6.97198e+09	0.0833894	0.0820401	0.0862151	0.0898599	-0.00364486	-0.0405616	1.11725	1.05998	1.19072	1.67918	1.12993	1.07879	1.21518	1.67918
200000005441	600449	2009-03-12	2009	C	7.4116e+09	6.16438e+09	4.3121e+09	2.55941e+09	0.050741	0.095551	0.108583	0.112885	-0.062144	-0.017334	-0.004302	0.094603	0.214199	0.214576	0.167193	-0.07259	0.047006	0.047383	9	8	0.125	8.6024	7.8682	0.0933123	4.26896e+08	3.89623e+08	2.98213e+08	3.33912e+08	7.4116e+09	6.16438e+09	2.55941e+09	0.0575984	0.0632055	0.0691573	0.130465	-0.0613072	-0.469915	1.0514	1.69223	1.8458	1.42918	1.09804	1.69223	2.18053	1.63161
200000011149	600458	2010-08-04	2010	C	4.23622e+09	3.7088e+09	2.86911e+09	1.67603e+09	0.037119	0.063303	0.069879	0.056117	-0.018998	0.007186	0.013762	0.085698	0.135779	0.136046	0.178702	-0.093004	-0.042923	-0.042656	6	5	0.2	5.51	4.4559	0.236563	4.9279e+08	4.23501e+08	3.28111e+08	2.75777e+08	4.23622e+09	3.7088e+09	1.67603e+09	0.116328	0.114188	0.11436	0.164541	-0.0501814	-0.304978	2.01776	1.84611	3.9477	2.65045	2.16058	2.07096	5.7171	3.29523
200000005496	600516	2008-05-16	2008	C	6.26495e+09	5.41558e+09	5.71126e+09	2.88222e+09	0.067322	-0.003597	0.108709	0.044036	0.023286	-0.047633	0.064673	0.133935	-0.006934	0.208365	0.13295	0.000985	-0.139884	0.075415	14	12	0.166667	10.294	7.9141	0.300716	5.17419e+08	4.00598e+08	5.0188e+08	2.88183e+08	6.26495e+09	5.41558e+09	2.88222e+09	0.0825894	0.0739714	0.0878755	0.0999865	-0.012111	-0.121126	2.13695	1.91274	1.1183	1.72821	3.35769	2.89274	1.3909	2.64781
200000007364	600550	2009-01-21	2009	C	1.72372e+10	1.62601e+10	1.56018e+10	1.21843e+10	0.003792	0.038932	0.03899	0.078885	-0.075093	-0.039953	-0.039895	0.008708	0.118765	0.128811	0.218135	-0.209427	-0.09937	-0.089324	15	15	0	11.1819	10.4672	0.06828	8.73833e+08	1.04166e+09	6.91287e+08	5.43192e+08	1.72372e+10	1.62601e+10	1.21843e+10	0.0506947	0.0640623	0.0443082	0.0445815	-0.000273299	-0.00613034	1.45508	2.3308	2.01013	1.77023	1.45508	2.3308	3.06149	2.57189
200000009105	600551	2009-08-11	2009	R	4.10084e+09	3.60056e+09	2.70074e+09	2.30911e+09	0.06712	0.069943	0.085619	0.097887	-0.030767	-0.027944	-0.012268	0.091393	0.090879	0.112844	0.12161	-0.030217	-0.030731	-0.008766	48	41	0.170732	42.4519	35.0407	0.211503	2.81157e+08	2.50324e+08	2.35724e+08	1.94667e+08	4.10084e+09	3.60056e+09	2.30911e+09	0.0685609	0.0695234	0.0872812	0.084304	0.00297722	0.0353153	1.29765	1.42185	1.75223	1.15964	1.71244	2.18546	2.95885	1.60416
200000011245	600561	2011-09-10	2011	G	4.23978e+09	3.53395e+09	2.99914e+09	1.87499e+09	0.04001	0.04468	0.05094	0.067521	-0.027511	-0.022841	-0.016581	0.105383	0.155137	0.158845	0.166941	-0.061558	-0.011804	-0.008096	18	19	-0.0526316	15.1977	15.9977	-0.0500072	3.0379e+08	2.70684e+08	2.35323e+08	1.56705e+08	4.23978e+09	3.53395e+09	1.87499e+09	0.0716522	0.0765953	0.0784634	0.0835765	-0.00511306	-0.0611782	1.17784	1.15345	1.21002	1.89016	1.227	1.15345	1.21002	1.89016
200000009129	600575	2010-12-30	2010	G	2.16824e+10	1.6528e+10	9.73553e+09	8.44748e+08	0.005991	0.020035	0.001964	0.004193	0.001798	0.015842	-0.002229	0.029539	0.11645	0.007611	0.006682	0.022857	0.109768	0.000929	5	2	1.5	5	2	1.5	4.14653e+08	7.31849e+08	1.38001e+08	3.84761e+07	2.16824e+10	1.6528e+10	8.44748e+08	0.019124	0.0442794	0.014175	0.0455474	-0.0313724	-0.688785	1.11481	1.24728	1.59431	6.77457	1.19646	1.36377	1.87426	6.77457
200000009139	600583	2009-04-15	2009	B	1.87859e+10	1.79207e+10	1.63686e+10	1.60657e+10	0.009908	0.005167	0.061522	0.074637	-0.064729	-0.06947	-0.013115	0.019585	0.010189	0.111561	0.145672	-0.126087	-0.135483	-0.034111	11	7	0.571429	8.19	6.6	0.240909	4.91292e+08	4.14716e+08	2.74181e+08	3.17658e+08	1.87859e+10	1.79207e+10	1.60657e+10	0.0261521	0.0231417	0.0167505	0.0197724	-0.00302196	-0.152837	1.61	2.2057	2.64431	1.7923	1.63285	2.25086	2.70589	2.53604
200000009164	600596	2009-05-16	2009	C	7.0303e+09	6.15672e+09	5.69406e+09	4.39579e+09	0.003317	0.027304	0.052216	0.3999	-0.396583	-0.372596	-0.347684	0.005502	0.039708	0.071451	0.534899	-0.529397	-0.495191	-0.463448	13	14	-0.0714286	11.06	11.1844	-0.0111226	5.95529e+08	5.26013e+08	4.55932e+08	4.95426e+08	7.0303e+09	6.15672e+09	4.39579e+09	0.0847089	0.0854372	0.0800714	0.112705	-0.0326333	-0.289547	1.02517	1.70223	2.21478	1.88981	1.02517	1.99139	2.71497	2.29704
200000009180	600612	2010-10-08	2010	C	8.88501e+09	7.27659e+09	5.48334e+09	3.65034e+09	0.089339	0.093817	0.077819	0.064809	0.02453	0.029008	0.01301	0.249846	0.272636	0.226183	0.176316	0.07353	0.09632	0.049867	35	27	0.296296	25.1532	19.8922	0.264476	9.31255e+08	8.02107e+08	6.62901e+08	4.58795e+08	8.88501e+09	7.27659e+09	3.65034e+09	0.104812	0.110231	0.120894	0.125686	-0.00479201	-0.038127	1.53128	1.67568	1.70722	1.74249	1.68991	1.88797	2.19315	2.12636
200000011320	600626	2010-07-01	2010	K	3.62435e+09	3.16528e+09	2.88774e+09	2.85222e+09	0.048575	0.073753	0.074679	0.022433	0.026142	0.05132	0.052246	0.080374	0.111726	0.112312	0.033419	0.046955	0.078307	0.078893	17	16	0.0625	15.0815	13.5447	0.113461	3.89645e+08	3.12626e+08	3.2122e+08	2.7687e+08	3.62435e+09	3.16528e+09	2.85222e+09	0.107508	0.0987674	0.111236	0.0970717	0.014164	0.145913	1.06779	1.1342	1.45497	1.67342	1.06779	1.1342	1.45497	1.67342
200000007441	600629	2010-10-20	2010	C	1.66287e+09	1.18147e+09	1.35052e+09	7.90773e+08	0.01698	0.027392	0.049247	0.079096	-0.062116	-0.051704	-0.029849	0.02587	0.040534	0.084129	0.136243	-0.110373	-0.095709	-0.052114	7	3	1.33333	5.18	1.99	1.60302	1.26771e+08	1.17059e+08	1.10319e+08	6.1924e+07	1.66287e+09	1.18147e+09	7.90773e+08	0.0762358	0.0990789	0.0816863	0.0783082	0.00337809	0.0431384	1.74717	1.81517	2.05963	2.32047	1.83577	1.91183	3.16964	5.11045
200000005621	600635	2008-02-14	2008	S	9.44882e+09	8.14141e+09	8.28007e+09	8.18449e+09	0.038052	0.038009	0.027026	0.038995	-0.000943	-0.000986	-0.011969	0.087159	0.090957	0.075777	0.104545	-0.017386	-0.013588	-0.028768	31	29	0.0689655	28.2847	6.0513	3.67415	4.15647e+08	4.06386e+08	3.9373e+08	3.95599e+08	9.44882e+09	8.14141e+09	8.18449e+09	0.0439892	0.0499159	0.0475515	0.0483352	-0.000783646	-0.0162127	1.72455	2.54739	1.55797	2.74442	1.72455	2.54739	1.689	3.24119
200000009189	600637	2009-12-31	2009	C	3.11622e+09	2.93716e+09	3.24454e+09	3.92709e+09	0.114128	0.035706	0.009096	-0.253351	0.367479	0.289057	0.262447	0.133305	0.076529	0.023076	-0.779949	0.913254	0.856478	0.803025	19	17	0.117647	16.78	14.98	0.12016	2.57711e+08	2.84171e+08	4.47592e+08	6.15057e+08	3.11622e+09	2.93716e+09	3.92709e+09	0.0827	0.0967501	0.137952	0.156619	-0.0186664	-0.119184	3.8786	#N/A	2.09802	1.12725	5.52273	#N/A	2.09802	1.2203
200000005630	600649	2008-08-08	2008	S	2.60841e+10	2.02354e+10	1.7726e+10	8.1254e+09	0.033619	0.038793	0.072793	0.06459	-0.030971	-0.025797	0.008203	0.067692	0.069357	0.121166	0.07331	-0.005618	-0.003953	0.047856	43	7	5.14286	40.2898	3.55	10.3492	2.22083e+08	2.29126e+08	2.84996e+08	7.91318e+07	2.60841e+10	2.02354e+10	8.1254e+09	0.0085141	0.011323	0.0160778	0.00973882	0.00633901	0.650902	1.0988	1.42427	1.22667	3.23673	1.20377	1.87505	1.4675	4.78275
200000009243	600683	2009-09-07	2009	K	1.35643e+10	8.53798e+09	5.13269e+09	1.53057e+09	0.006205	0.030157	0.020629	0.038785	-0.03258	-0.008628	-0.018156	0.034232	0.121278	0.067137	0.097412	-0.06318	0.023866	-0.030275	11	7	0.571429	10.55	7	0.507143	2.35134e+08	1.96714e+08	9.96447e+07	6.56749e+07	1.35643e+10	8.53798e+09	1.53057e+09	0.0173347	0.0230399	0.0194137	0.0429089	-0.0234951	-0.547559	1.0428	1.21194	1.49968	1.37045	1.07488	1.37083	1.87428	1.46673
200000011405	600683	2010-05-19	2010	K	1.4992e+10	1.35643e+10	8.53798e+09	5.13269e+09	0.003628	0.006205	0.030157	0.020629	-0.017001	-0.014424	0.009528	0.023051	0.034232	0.121278	0.067137	-0.044086	-0.032905	0.054141	14	11	0.272727	12.13	10.55	0.149763	3.53122e+08	2.35134e+08	1.96714e+08	9.96447e+07	1.4992e+10	1.35643e+10	5.13269e+09	0.023554	0.0173347	0.0230399	0.0194137	0.0036262	0.186785	1.09461	1.0428	1.21194	1.49968	1.09461	1.07488	1.37083	1.87428
200000011407	600683	2011-06-23	2011	K	2.40099e+10	1.4992e+10	1.35643e+10	8.53798e+09	0.001371	0.003628	0.006205	0.030157	-0.028786	-0.026529	-0.023952	0.014551	0.023051	0.034232	0.121278	-0.106727	-0.098227	-0.087046	19	14	0.357143	15.18	12.13	0.251443	3.78004e+08	3.53122e+08	2.35134e+08	1.96714e+08	2.40099e+10	1.4992e+10	8.53798e+09	0.0157437	0.023554	0.0173347	0.0230399	-0.00570519	-0.247622	1.04124	1.09461	1.0428	1.21194	1.04124	1.09461	1.07488	1.37083
200000011411	600689	2012-01-12	2012	C	8.26223e+08	8.85897e+08	1183003580	1.07126e+09	0.073026	-0.053184	-0.039615	0.013505	0.059521	-0.066689	-0.05312	0.14341	-0.141545	-0.124	0.033944	0.109466	-0.175489	-0.157944	19	20	-0.05	18.4226	18.7691	-0.0184612	1.31171e+08	1.42857e+08	1.63364e+08	1.57992e+08	8.26223e+08	8.85897e+08	1.07126e+09	0.158759	0.161256	0.138093	0.147483	-0.00939001	-0.0636686	2.26972	2.42874	1.84529	1.74947	2.26972	2.42874	1.84529	1.74947
200000007506	600704	2009-08-18	2009	F	2.23291e+10	1.85917e+10	1.58676e+10	6.88603e+09	0.033799	0.034554	0.027056	0.031728	0.002071	0.002826	-0.004672	0.184543	0.179028	0.137137	0.118111	0.066432	0.060917	0.019026	21	36	-0.416667	16.7172	22.1733	-0.246066	1.69699e+09	1.38185e+09	1.1462e+09	4.11874e+08	2.23291e+10	1.85917e+10	6.88603e+09	0.075999	0.0743262	0.0722352	0.059813	0.0124222	0.207684	1.04109	1.16043	1.45893	1.13421	1.04815	1.18801	1.53782	1.15369
200000009275	600708	2009-09-04	2009	G	3.87428e+09	3.42551e+09	3.11729e+09	2.58312e+09	0.037983	0.054333	0.056298	0.061855	-0.023872	-0.007522	-0.005557	0.09875	0.130516	0.134016	0.154127	-0.055377	-0.023611	-0.020111	61	58	0.0517241	53.6841	51.5057	0.0422943	3.69112e+08	2.91343e+08	2.5827e+08	3.17789e+08	3.87428e+09	3.42551e+09	2.58312e+09	0.0952724	0.085051	0.0828509	0.123025	-0.0401745	-0.326554	1.1811	1.69615	1.6935	1.2918	1.18181	1.70114	2.00132	1.42132
200000007515	600714	2010-07-09	2010	B	1.3197e+09	1.08327e+09	9.98581e+08	1.07501e+09	0.008772	0.028781	0.034859	0.033763	-0.024991	-0.004982	0.001096	0.02695	0.079008	0.095762	0.110561	-0.083611	-0.031553	-0.014799	1	1	0	1	1	0	1.11519e+08	9.06365e+07	8.63583e+07	7.62553e+07	1.3197e+09	1.08327e+09	1.07501e+09	0.0845034	0.0836697	0.086481	0.0709344	0.0155466	0.219169	3.01971	2.8945	2.57054	2.40395	3.01971	4.43165	3.84484	3.54308
200000005696	600717	2008-04-03	2008	G	2.23115e+10	2.14185e+10	1.98497e+10	1.15451e+10	0.048932	0.039226	0.057688	0.064363	-0.015431	-0.025137	-0.006675	0.080378	0.065194	0.095916	0.104997	-0.024619	-0.039803	-0.009081	58	23	1.52174	43.5792	15.5034	1.81094	1.21192e+09	1.18916e+09	1.18717e+09	2.8136e+08	2.23115e+10	2.14185e+10	1.15451e+10	0.0543181	0.0555202	0.0598079	0.0243706	0.0354373	1.4541	1.01493	1.19219	1.06795	2.69306	1.01725	1.37026	1.13091	3.82555
200000011456	600723	2011-06-14	2011	F	6.45152e+09	6.16343e+09	5.65271e+09	1.95625e+09	0.079886	0.096559	0.094733	0.024065	0.055821	0.072494	0.070668	0.161294	0.191992	0.192936	0.039191	0.122103	0.152801	0.153745	12	13	-0.0769231	10.2077	11.0657	-0.0775369	1.75021e+09	1.66098e+09	1.62368e+09	5.50722e+08	6.45152e+09	6.16343e+09	1.95625e+09	0.271287	0.26949	0.28724	0.281518	0.00572174	0.0203246	1.08213	1.14142	1.31179	2.57912	1.17012	1.29291	1.6458	3.03537
200000009300	600729	2010-12-28	2010	F	1.06279e+10	1.02181e+10	8.6069e+09	2.73411e+09	0.065912	0.059576	0.06158	0.05818	0.007732	0.001396	0.0034	0.213617	0.221408	0.238334	0.165665	0.047952	0.055743	0.072669	4	3	0.333333	3.3618	2.3618	0.423406	3.19856e+09	2.7491e+09	2.44454e+09	9.43671e+08	1.06279e+10	1.02181e+10	2.73411e+09	0.300959	0.269043	0.284021	0.345148	-0.0611272	-0.177104	1.21525	1.32743	1.59997	2.75977	1.58979	1.89715	2.64894	3.64452
200000005706	600737	2008-04-24	2008	C	7.97585e+09	7.01323e+09	6.08489e+09	4.74064e+09	-0.007187	0.040222	0.052428	0.051991	-0.059178	-0.011769	0.000437	-0.021235	0.091987	0.108238	0.185036	-0.206271	-0.093049	-0.076798	24	21	0.142857	22.9973	19.9973	0.15002	7.72121e+08	6.22845e+08	7.41446e+08	6.35346e+08	7.97585e+09	7.01323e+09	4.74064e+09	0.0968074	0.08881	0.12185	0.134021	-0.0121708	-0.0908125	2.3298	1.95106	1.43146	2.49864	2.65994	2.96447	1.97159	3.97159
200000011484	600738	2010-12-16	2010	F	1.2233e+09	1.08337e+09	9.42705e+08	9.33206e+08	0.048794	0.043397	0.040308	0.026437	0.022357	0.01696	0.013871	0.125528	0.113065	0.103031	0.05817	0.067358	0.054895	0.044861	5	4	0.25	4.9723	3.9723	0.251743	1.50449e+08	1.43117e+08	1.2321e+08	1.12084e+08	1.2233e+09	1.08337e+09	9.33206e+08	0.122986	0.132103	0.130698	0.120106	0.0105915	0.0881842	1.72835	1.88102	2.79313	2.82074	1.86577	2.04725	3.13144	3.16426
200000011499	600745	2010-12-23	2010	K	5.21526e+09	4.58917e+09	3.3583e+09	2.35078e+09	0.022523	0.041608	0.033671	0.037281	-0.014758	0.004327	-0.00361	0.128838	0.242184	0.189256	0.175416	-0.046578	0.066768	0.01384	7	6	0.166667	5.51	4.5	0.224444	2.6919e+08	9.12838e+07	6.55067e+07	4.15515e+07	5.21526e+09	4.58917e+09	2.35078e+09	0.0516158	0.0198911	0.0195059	0.0176756	0.0018303	0.103549	1.46798	1.25622	1.2001	1.24618	1.46798	1.25622	1.69943	2.08261
200000007556	600748	2008-03-28	2008	K	1.68623e+10	1.30744e+10	1.15537e+10	4.37236e+09	0.034059	0.021226	0.032585	0.048885	-0.014826	-0.027659	-0.0163	0.190414	0.102134	0.134618	0.110936	0.079478	-0.008802	0.023682	33	17	0.941176	29.87	13.1007	1.28003	2.60333e+08	2.54198e+08	2.17923e+08	1.51002e+08	1.68623e+10	1.30744e+10	4.37236e+09	0.0154388	0.0194424	0.0188617	0.0345355	-0.0156738	-0.453846	1.27302	1.76219	1.26599	3.33315	1.33961	1.9481	1.33087	6.7944
200000007584	600765	2008-07-02	2008	C	7.89234e+09	5.80549e+09	3.26442e+09	2.18213e+09	0.03202	0.045473	0.051002	0.051521	-0.019501	-0.006048	-0.000519	0.074327	0.100229	0.158522	0.119108	-0.044781	-0.018879	0.039414	8	7	0.142857	6.55	5.4148	0.209648	6.56593e+08	4.14508e+08	3.18534e+08	2.55795e+08	7.89234e+09	5.80549e+09	2.18213e+09	0.0831937	0.0713994	0.0975775	0.117222	-0.0196448	-0.167586	1.69145	1.263	1.21465	1.74828	2.43625	2.52074	1.8583	3.99201
200000011532	600780	2011-06-21	2011	D	8.09396e+09	7.40207e+09	6.68021e+09	2.41899e+09	0.046166	0.049199	0.055137	0.012807	0.033359	0.036392	0.04233	0.095723	0.101486	0.113694	0.018403	0.07732	0.083083	0.095291	3	2	0.5	2.8	1.9	0.473684	6.06384e+08	5.59318e+08	4.06169e+08	1.47441e+08	8.09396e+09	7.40207e+09	2.41899e+09	0.0749181	0.0755624	0.0608019	0.0609514	-0.000149516	-0.00245303	1.18499	#N/A	1.4514	2.32493	1.24296	#N/A	1.59286	2.32493
200000011581	600827	2011-09-09	2011	F	4.08407e+10	3.89859e+10	3.68899e+10	2.12851e+10	0.030557	0.039398	0.052767	0.038956	-0.008399	0.000442	0.013811	0.078184	0.101485	0.142779	0.162983	-0.084799	-0.061498	-0.020204	77	55	0.4	72.5519	51.4538	0.41004	9.09405e+09	8.65349e+09	8.37325e+09	5.75078e+09	4.08407e+10	3.89859e+10	2.12851e+10	0.222671	0.221964	0.22698	0.270179	-0.0431995	-0.159892	1.01513	0.986966	1.11684	1.1192	1.01959	0.985363	1.14516	1.13777
200000005782	600831	2010-04-03	2010	R	4.00048e+09	3.32886e+09	3.17581e+09	2.79276e+09	0.03585	0.042014	0.035689	0.027922	0.007928	0.014092	0.007767	0.089467	0.095274	0.085755	0.064388	0.025079	0.030886	0.021367	6	3	1	4.935	2.825	0.746903	5.33849e+08	4.0921e+08	3.58593e+08	2.47862e+08	4.00048e+09	3.32886e+09	2.79276e+09	0.133446	0.122928	0.112914	0.0887517	0.0241622	0.272245	1.52463	2.24992	2.41121	1.86493	1.52463	2.24992	2.41121	1.9398
200000007652	600854	2008-12-30	2008	C	2.40984e+09	2.66402e+09	2.86033e+09	3.92456e+09	-0.184259	-0.006532	-0.023274	-0.10578	-0.078479	0.099248	0.082506	-0.237019	-0.007731	-0.028539	-0.172864	-0.064155	0.165133	0.144325	4	4	0	2.7425	2.7425	0	4.67299e+08	3.27854e+08	3.29606e+08	6.4848e+08	2.40984e+09	2.66402e+09	3.92456e+09	0.193913	0.123068	0.115233	0.165236	-0.050003	-0.302615	1.64959	1.71104	#N/A	1.18252	1.64959	1.71104	#N/A	1.3596
200000011608	600855	2011-12-30	2011	C	1.56089e+09	1.36373e+09	1.21075e+09	7.67406e+08	0.036339	0.023548	0.030859	-0.003913	0.040252	0.027461	0.034772	0.064226	0.038957	0.047292	-0.004942	0.069168	0.043899	0.052234	4	3	0.333333	2.8796	1.8796	0.532028	1.61564e+08	1.47545e+08	1.38725e+08	8.93547e+07	1.56089e+09	1.36373e+09	7.67406e+08	0.103508	0.108192	0.114577	0.116437	-0.00186012	-0.0159753	2.96119	1.82496	2.06274	4.45311	3.78884	2.17311	2.51123	5.3327
230000000167	600873	2010-12-30	2010	C	1.70983e+10	1.38408e+10	9.40226e+09	1.03252e+09	0.035549	0.051984	0.084023	0.01591	0.019639	0.036074	0.068113	0.110892	0.139865	0.16028	0.058326	0.052566	0.081539	0.101954	7	4	0.75	6.1432	3.469	0.770885	9.75622e+08	9.00828e+08	6.2352e+08	2.04793e+08	1.70983e+10	1.38408e+10	1.03252e+09	0.0570596	0.0650848	0.066316	0.198342	-0.132026	-0.665649	1.32023	1.13487	1.28885	2.90239	1.53949	2.2563	3.69063	2.90239
200000009419	600886	2009-11-28	2009	D	1.20911e+11	1.00583e+11	8.83914e+10	1.827e+10	0.00556	0.010579	0.011419	0.009172	-0.003612	0.001407	0.002247	0.030904	0.066162	0.061689	0.027804	0.0031	0.038358	0.033885	15	9	0.666667	11.5807	6.0294	0.920705	2.75488e+09	2.23426e+09	2.14388e+09	8.36662e+08	1.20911e+11	1.00583e+11	1.827e+10	0.0227845	0.0222131	0.0242544	0.0457943	-0.0215399	-0.470362	0.961472	0.990659	1.01955	1.19714	0.935675	0.982329	1.03699	1.19714
200000007701	600962	2009-09-10	2009	A	2.06735e+09	2.02731e+09	1.63015e+09	1.79122e+09	0.035076	-0.026425	0.001499	0.037561	-0.002485	-0.063986	-0.036062	0.065248	-0.05135	0.002227	0.059606	0.005642	-0.110956	-0.057379	12	13	-0.0769231	10.1	11.1	-0.0900901	2.09765e+08	1.61501e+08	1.58242e+08	2.40766e+08	2.06735e+09	2.02731e+09	1.79122e+09	0.101466	0.0796626	0.0970721	0.134414	-0.0373424	-0.277815	1.46786	1.48517	1.77214	1.13161	1.48295	1.61662	1.98135	1.21777
200000005862	600963	2010-04-22	2010	C	1.65983e+10	1.67711e+10	1.21052e+10	9.99405e+09	-0.013115	0.009168	0.012992	0.009397	-0.022512	-0.000229	0.003595	-0.040657	0.033843	0.034278	0.031182	-0.071839	0.002661	0.003096	4	4	0	4	4	0	1.27387e+09	1.21052e+09	6.78398e+08	4.98552e+08	1.65983e+10	1.67711e+10	9.99405e+09	0.0767472	0.0721789	0.0560421	0.0498848	0.00615725	0.123429	0.947034	0.964386	1.27119	1.28362	0.934471	0.964386	1.32377	1.35125
200000011641	600976	2010-06-12	2010	C	1.261e+09	1.16826e+09	1.07759e+09	1.2961e+09	0.065453	0.067002	0.063568	0.035817	0.029636	0.031185	0.027751	0.091392	0.089257	0.080702	0.056591	0.034801	0.032666	0.024111	12	13	-0.0769231	11.0875	11.6375	-0.047261	2.73293e+08	2.41344e+08	2.37377e+08	2.16861e+08	1.261e+09	1.16826e+09	1.2961e+09	0.216728	0.206584	0.220284	0.167317	0.052967	0.316566	2.1675	2.22962	3.46347	2.135	2.16938	2.23336	3.46507	2.13648
200000007742	601168	2009-01-16	2009	B	26513599680	22457274320	19072288926	17407317269	0.033057	0.045218	0.032737	0.033396	-0.000339	0.011822	-0.000659	0.070867	0.085467	0.056208	0.054051	0.016816	0.031416	0.002157	32	30	0.0666667	26.537	24.7379	0.0727265	1295585723	1194671865	852802018	923933319	26513599680	22457274320	17407317269	0.048865	0.0531975	0.0447142	0.0530773	-0.0083631	-0.157565	1.3757	2.4701	1.90041	1.17461	1.3757	2.4701	2.25427	1.24323
200000011704	601299	2010-09-29	2010	C	106436603000	97259731000	77162202000	63341101000	0.033219	0.031925	0.026304	0.022316	0.010903	0.009609	0.003988	0.09715	0.118095	0.084098	0.065345	0.031805	0.05275	0.018753	29	23	0.26087	26.3337	22.303	0.180725	9454325000	8540860000	6112066000	4207947000	106436603000	97259731000	63341101000	0.0888259	0.087815	0.0792106	0.0664331	0.0127775	0.192336	1.09536	1.02835	1.13863	1.0904	1.09536	1.09236	1.44986	1.46175
200000007761	601857	2008-12-19	2008	B	1656368000000	1450742000000	1194901000000	994092000000	0.090967	0.073327	0.105403	0.144347	-0.05338	-0.07102	-0.038944	0.149168	0.117142	0.148569	0.200671	-0.051503	-0.083529	-0.052102	5	4	0.25	4.0516	3.0516	0.327697	127089000000	110615000000	101645000000	93538000000	1656368000000	1450742000000	994092000000	0.0767275	0.0762472	0.0850656	0.0940939	-0.00902828	-0.0959497	1.55593	1.02442	1.01854	1.08164	1.62993	2.11752	1.84827	5.98068
200000007783	601958	2008-12-17	2008	B	1.43747e+10	1.40724e+10	1.4682e+10	5.44594e+09	0.058382	0.039563	0.192685	0.558032	-0.49965	-0.518469	-0.365347	0.061717	0.04152	0.204266	1.00481	-0.943094	-0.963291	-0.800545	5	4	0.25	4	3.35	0.19403	2.10939e+08	1.08601e+08	2.25188e+08	3.29976e+08	1.43747e+10	1.40724e+10	5.44594e+09	0.0146743	0.00771731	0.0153377	0.0605912	-0.0452534	-0.746865	2.07828	1.68376	1.18026	#N/A	5.49503	4.41734	1.9009	#N/A
200000011732	601989	2011-02-15	2011	C	1.7341e+11	1.79164e+11	1.60186e+11	4.40157e+10	0.015949	0.019896	0.029656	0.036762	-0.020813	-0.016866	-0.007106	0.054877	0.080202	0.115995	0.070077	-0.0152	0.010125	0.045918	81	57	0.421053	75.833	53.0702	0.428919	4.35122e+09	4.28799e+09	3.32259e+09	1.98785e+09	1.7341e+11	1.79164e+11	4.40157e+10	0.0250921	0.0239333	0.0207421	0.0451623	-0.0244201	-0.54072	1.16411	1.10981	1.0492	1.40159	1.20966	1.14243	1.21224	2.25694
200000030880	000005	2015-12-05	2015	K	2.9121e+09	2.52724e+09	2.19401e+09	1.36666e+09	0.007876	0.046281	-0.024627	0.031583	-0.023707	0.014698	-0.05621	0.016332	0.086298	-0.044537	0.064451	-0.048119	0.021847	-0.108988	13	8	0.625	11.8012	8	0.47515	1.66746e+08	1.2907e+08	7.38545e+07	6.30353e+07	2.9121e+09	2.52724e+09	1.36666e+09	0.0572596	0.0510718	0.0336619	0.0461235	-0.0124616	-0.270179	1.91895	2.9812	4.70406	3.25151	2.02262	3.29515	5.29101	3.25297
200000023727	000008	2015-01-27	2015	C	1.06783e+10	8.19266e+09	3.58935e+09	6.74028e+08	0.08331	0.064758	0.052909	0.011522	0.071788	0.053236	0.041387	0.12378	0.085953	0.065304	0.01298	0.1108	0.072973	0.052324	6	2	2	6	1.55	2.87097	6.39689e+08	5.18681e+08	3.80159e+08	1.00203e+08	1.06783e+10	8.19266e+09	6.74028e+08	0.0599054	0.0633105	0.105913	0.148663	-0.0427504	-0.287565	2.16656	2.29995	2.88737	5.39696	2.63634	3.4422	8.09739	10.0622
200000031400	000008	2016-03-08	2016	C	1.04664e+10	1.06783e+10	8.19266e+09	3.58935e+09	0.032666	0.08331	0.064758	0.052909	-0.020243	0.030401	0.011849	0.046171	0.12378	0.085953	0.065304	-0.019133	0.058476	0.020649	6	6	0	5.9	6	-0.0166667	6.56304e+08	6.39689e+08	5.18681e+08	3.80159e+08	1.04664e+10	1.06783e+10	3.58935e+09	0.062706	0.0599054	0.0633105	0.105913	-0.0426025	-0.40224	1.30841	2.16656	2.29995	2.88737	1.33999	2.63634	3.4422	8.09739
200000022910	000009	2015-02-11	2015	S	2.71095e+10	2.16229e+10	1.81139e+10	1.47255e+10	0.011924	0.0194	0.053324	0.032091	-0.020167	-0.012691	0.021233	0.032501	0.051567	0.147385	0.086482	-0.053981	-0.034915	0.060903	135	125	0.08	116.875	108.257	0.0796041	2.1354e+09	1.72432e+09	1.2989e+09	1.12657e+09	2.71095e+10	2.16229e+10	1.47255e+10	0.0787695	0.0797448	0.0717071	0.0765045	-0.00479747	-0.0627083	1.20351	1.64468	2.13849	1.94283	1.20634	1.65359	2.21678	1.95268
200000031004	000010	2015-10-19	2015	E	3.10515e+09	4.85329e+09	5.16218e+09	8.04218e+08	-0.33815	0.008022	0.003869	-0.093654	-0.244496	0.101676	0.097523	-0.890139	0.017621	0.009203	-0.136548	-0.753591	0.154169	0.145751	14	11	0.272727	13.51	10	0.351	2.22706e+08	2.40578e+08	1.3011e+08	6.51349e+07	3.10515e+09	4.85329e+09	8.04218e+08	0.0717215	0.0495702	0.0252045	0.0809916	-0.055787	-0.6888	1.66949	1.41983	1.58894	3.87786	2.05116	1.84377	2.18365	5.72524
200000030000	000020	2015-12-04	2015	C	6.29763e+08	6.32476e+08	1.15499e+09	1.16274e+09	0.001547	0.008629	-0.003637	0.006612	-0.005065	0.002017	-0.010249	0.003039	0.017071	-0.013381	0.027324	-0.024285	-0.010253	-0.040705	5	6	-0.166667	4.6	5.6	-0.178571	6.76787e+07	6.66897e+07	1.02513e+08	9.04971e+07	6.29763e+08	6.32476e+08	1.16274e+09	0.107467	0.105442	0.0887565	0.0778308	0.0109257	0.140378	5.32493	7.9148	6.16779	#N/A	5.32493	7.9148	6.16779	#N/A
200000029960	000021	2015-08-04	2015	C	1.65995e+10	1.17174e+10	1.43375e+10	1.44504e+10	0.034573	0.019095	0.012601	0.011111	0.023462	0.007984	0.00149	0.096799	0.042237	0.034704	0.031737	0.065062	0.0105	0.002967	21	18	0.166667	20.6	16.31	0.263029	5.78114e+08	584406724	3.24109e+08	1.66899e+08	1.65995e+10	1.17174e+10	1.44504e+10	0.0348272	0.0498752	0.0226056	0.0115498	0.0110559	0.957234	1.50459	1.73124	1.87361	1.38056	1.50523	1.73196	1.87447	1.38093
200000024821	000032	2015-12-15	2015	F	1.92734e+09	1.95542e+09	2.12574e+09	2.76692e+09	0.00678	0.0234	0.023268	0.034649	-0.027869	-0.011249	-0.011381	0.008329	0.029528	0.032788	0.064252	-0.055923	-0.034724	-0.031464	11	10	0.1	9.63	8.35	0.153293	1.87465e+08	2.01133e+08	2.11615e+08	2.45672e+08	1.92734e+09	1.95542e+09	2.76692e+09	0.0972664	0.10286	0.0995491	0.0887891	0.0107601	0.121187	1.9199	2.61054	3.33473	1.38646	2.39006	3.43368	4.52799	1.3865
200000032442	000034	2016-03-08	2016	F	2.59855e+10	2.42732e+10	1.70372e+10	4.48008e+08	0.019858	0.029794	0.023641	0.047685	-0.027827	-0.017891	-0.024044	0.134155	0.215374	0.151955	0.114242	0.019913	0.101132	0.037713	33	8	3.125	32.02	8	3.0025	2.56763e+09	2.22422e+09	1.88712e+09	6.68219e+07	2.59855e+10	2.42732e+10	4.48008e+08	0.0988104	0.0916327	0.110765	0.149153	-0.0383882	-0.257375	1.10427	#N/A	1.38382	21.8187	1.19052	#N/A	1.7013	22.9156
200000011779	000038	2013-04-27	2013	K	7.44778e+08	6.83293e+08	6.80916e+08	6.10156e+08	0.010825	-0.080433	0.00427	0.004569	0.006256	-0.085002	-0.000299	0.052065	-0.374411	0.014411	0.0144	0.037665	-0.388811	1.1e-05	7	6	0.166667	6.24	5.73	0.0890052	2.449e+07	1.30366e+07	1.40429e+07	1.76946e+07	7.44778e+08	6.83293e+08	6.10156e+08	0.0328823	0.019079	0.0206236	0.0290002	-0.0083766	-0.288847	3.80111	1.63895	1.38016	#N/A	8.14377	3.19336	2.47023	#N/A
200000032122	000038	2016-01-06	2016	L	3.03379e+09	5.77193e+09	6.39362e+09	7.44778e+08	-0.775516	0.06209	0.037612	0.010825	-0.786341	0.051265	0.026787	-0.89487	0.066405	0.047024	0.052065	-0.946935	0.01434	-0.005041	15	4	2.75	13.65	3.14	3.34713	3.86225e+07	4.76587e+07	8.33793e+07	2.449e+07	3.03379e+09	5.77193e+09	7.44778e+08	0.0127308	0.00825698	0.013041	0.0328823	-0.0198413	-0.603404	1.45824	1.1427	1.18116	3.80111	2.33216	1.94617	2.5688	8.14377
200000021630	000042	2014-06-13	2014	K	2.91616e+10	2.46214e+10	1.61963e+10	7.99817e+09	0.007597	0.01624	0.01887	0.050699	-0.043102	-0.034459	-0.031829	0.037798	0.071196	0.092589	0.132216	-0.094418	-0.06102	-0.039627	25	21	0.190476	24.52	20.52	0.194932	9.38255e+08	7.0476e+08	4.04648e+08	3.00649e+08	2.91616e+10	2.46214e+10	7.99817e+09	0.0321743	0.0286239	0.0249839	0.0375897	-0.0126058	-0.335353	#N/A	1.2424	1.24944	1.38289	#N/A	1.33672	1.24951	1.383
200000016476	000050	2014-09-03	2014	C	2.16793e+10	21628692218	15692498583	7976761304	0.026254	0.025687	0.043774	0.035796	-0.009542	-0.010109	0.007978	0.041368	0.041935	0.080238	0.086903	-0.045535	-0.044968	-0.006665	12	7	0.714286	11.7	5.5	1.12727	1.66339e+09	1600555097	1475075836	682793075	2.16793e+10	21628692218	7976761304	0.0767271	0.0740015	0.0939988	0.0855978	0.00840101	0.0981451	#N/A	1.4144	1.4243	1.40083	#N/A	1.4973	1.83626	1.40084
200000034928	000050	2015-12-31	2015	C	2.96523e+10	2.16793e+10	21628692218	15692498583	0.027222	0.026254	0.025687	0.043774	-0.016552	-0.01752	-0.018087	0.055766	0.041368	0.041935	0.080238	-0.024472	-0.03887	-0.038303	11	12	-0.0833333	11	11.7	-0.0598291	2.18805e+09	1.66339e+09	1600555097	1475075836	2.96523e+10	2.16793e+10	15692498583	0.0737904	0.0767271	0.0740015	0.0939988	-0.0199973	-0.21274	1.44314	#N/A	1.4144	1.4243	1.44317	#N/A	1.4973	1.83626
200000014157	000058	2012-09-14	2012	L	2.65972e+09	2.13494e+09	1.7407e+09	1.67358e+09	0.02958	0.034099	0.031747	0.041107	-0.011527	-0.007008	-0.00936	0.052612	0.050702	0.040268	0.052026	0.000586	-0.001324	-0.011758	15	11	0.363636	9.6718	7.0465	0.372568	5.67241e+07	3.98829e+07	4.14371e+07	5.87973e+07	2.65972e+09	2.13494e+09	1.67358e+09	0.0213271	0.018681	0.0238049	0.0351326	-0.0113277	-0.322427	2.07437	1.82337	1.75727	#N/A	2.07442	1.82342	1.75731	#N/A
200000031970	000060	2016-06-22	2016	C	1.95063e+10	1.88688e+10	1.69691e+10	1.58828e+10	0.04663	0.057955	0.020149	0.016415	0.030215	0.04154	0.003734	0.084873	0.105093	0.041615	0.033045	0.051828	0.072048	0.00857	28	24	0.166667	24.9035	22.3035	0.116574	1.04379e+09	1.20896e+09	1.0126e+09	1.03699e+09	1.95063e+10	1.88688e+10	1.58828e+10	0.0535106	0.0640718	0.0596729	0.0652902	-0.00561722	-0.0860348	1.17521	1.79676	1.96924	2.35813	1.17528	1.85732	1.96969	2.45775
200000031050	000062	2015-10-16	2015	L	8.5655e+09	6.92265e+09	6.18236e+09	4.04614e+09	0.05332	0.063531	0.060448	0.116519	-0.063199	-0.052988	-0.056071	0.102065	0.10774	0.101581	0.198138	-0.096073	-0.090398	-0.096557	24	22	0.0909091	24	22	0.0909091	6.29753e+08	5.11136e+08	3.37927e+08	3.38256e+08	8.5655e+09	6.92265e+09	4.04614e+09	0.073522	0.0738353	0.0546599	0.0835998	-0.0289399	-0.346172	2.346	3.19188	4.39817	2.91249	2.45572	3.37056	4.67517	2.91249
200000031860	000062	2016-01-04	2016	L	1.03019e+10	8.5655e+09	6.92265e+09	6.18236e+09	0.074702	0.05332	0.063531	0.060448	0.014254	-0.007128	0.003083	0.149567	0.102065	0.10774	0.101581	0.047986	0.000484	0.006159	9	24	-0.625	8.0539	24	-0.664421	8.37601e+08	6.29753e+08	5.11136e+08	3.37927e+08	1.03019e+10	8.5655e+09	6.18236e+09	0.0813055	0.073522	0.0738353	0.0546599	0.0191754	0.350813	1.66624	2.346	3.19188	4.39817	1.66704	2.45572	3.37056	4.67517
200000030480	000070	2015-11-13	2015	C	6.08709e+09	5.06549e+09	4.04445e+09	2.60814e+09	0.048884	0.045221	0.028093	0.02715	0.021734	0.018071	0.000943	0.125464	0.111641	0.062841	0.056135	0.069329	0.055506	0.006706	17	9	0.888889	13.0344	6.4644	1.01634	5.46631e+08	5.02936e+08	3.01844e+08	2.58704e+08	6.08709e+09	5.06549e+09	2.60814e+09	0.0898016	0.0992867	0.0746317	0.0991912	-0.0245596	-0.247598	1.49468	2.00255	2.68313	#N/A	1.57243	2.16011	3.04035	#N/A
200000031221	000078	2015-08-14	2015	F	3.08644e+10	1.66615e+10	1.27623e+10	9.63171e+09	0.026595	0.02994	0.040627	0.008683	0.017912	0.021257	0.031944	0.126925	0.084867	0.241938	0.046914	0.080011	0.037953	0.195024	61	56	0.0892857	48.6491	44.995	0.0812112	2.22976e+09	1.32435e+09	1.32394e+09	1.22513e+09	3.08644e+10	1.66615e+10	9.63171e+09	0.0722438	0.0794859	0.103739	0.127197	-0.0234584	-0.184425	1.20793	1.45162	2.2074	1.55643	1.29639	1.64855	2.24486	1.55715
200000029000	000100	2015-07-17	2015	C	160293984000	147136786000	111754821000	92876886000	0.022114	0.014528	0.028903	0.045574	-0.02346	-0.031046	-0.016671	0.065469	0.046725	0.085837	0.157582	-0.092113	-0.110857	-0.071745	104	250	-0.584	95.2999	234.288	-0.593237	20632379000	18936769000	16792354000	15854393000	160293984000	147136786000	92876886000	0.128716	0.128702	0.150261	0.170703	-0.0204427	-0.119755	0.994039	0.972744	1.09522	1.08394	0.991051	0.963017	1.12942	1.09753
200000022244	000150	2015-01-12	2015	K	7.62029e+09	7.19999e+09	4.54964e+09	2.52772e+09	0.024188	0.103158	0.012102	0.011798	0.01239	0.09136	0.000304	0.077636	0.295861	0.03271	0.036089	0.041547	0.259772	-0.003379	4	3	0.333333	2	3	-0.333333	3.99228e+08	3.22218e+08	1.65209e+08	5.77887e+07	7.62029e+09	7.19999e+09	2.52772e+09	0.0523902	0.0447526	0.0363125	0.022862	0.0134505	0.588336	2.24506	2.24191	3.44557	2.90596	2.48548	2.5713	4.38006	2.90596
200000033440	000150	2016-02-03	2016	Q	8.27417e+09	7.62029e+09	7.19999e+09	4.54964e+09	0.024254	0.024188	0.103158	0.012102	0.012152	0.012086	0.091056	0.079581	0.077636	0.295861	0.03271	0.046871	0.044926	0.263151	5	4	0.25	3.5833	2	0.79165	4.78391e+08	3.99228e+08	3.22218e+08	1.65209e+08	8.27417e+09	7.62029e+09	4.54964e+09	0.0578174	0.0523902	0.0447526	0.0363125	0.00844014	0.232431	1.74503	2.24506	2.24191	3.44557	1.81131	2.48548	2.5713	4.38006
200000014166	000153	2012-08-24	2012	C	2.23753e+09	1.98102e+09	1.45049e+09	1.31823e+09	0.018376	0.013724	0.012473	0.007528	0.010848	0.006196	0.004945	0.035849	0.025788	0.023344	0.012969	0.02288	0.012819	0.010375	16	15	0.0666667	15.15	14.15	0.0706714	4.04943e+08	3.60898e+08	3.56516e+08	2.91936e+08	2.23753e+09	1.98102e+09	1.31823e+09	0.180978	0.182178	0.24579	0.221461	0.0243297	0.10986	2.15019	1.51811	1.55739	1.54629	2.21027	1.69996	1.62727	1.61478
200000022951	000157	2015-01-06	2015	C	8.31491e+10	8.9141e+10	9.3723e+10	9.3758e+10	0.015009	-0.01015	0.000973	0.006697	0.008312	-0.016847	-0.005724	0.032646	-0.02394	0.002245	0.015222	0.017424	-0.039162	-0.012977	52	38	0.368421	49.3202	35.7493	0.379613	5.72411e+09	5.21541e+09	5.46574e+09	5.71083e+09	8.31491e+10	8.9141e+10	9.3758e+10	0.0688415	0.0585074	0.058318	0.0609104	-0.00259235	-0.04256	0.967453	0.972495	1.00344	1.11401	0.959255	0.966348	1.0042	1.14032
200000035346	000157	2016-04-30	2016	C	9.34567e+10	8.31491e+10	8.9141e+10	9.3723e+10	0.020936	0.015009	-0.01015	0.000973	0.019963	0.014036	-0.011123	0.05047	0.032646	-0.02394	0.002245	0.048225	0.030401	-0.026185	48	52	-0.0769231	45.3202	49.3202	-0.0811027	5.08266e+09	5.72411e+09	5.21541e+09	5.46574e+09	9.34567e+10	8.31491e+10	9.3723e+10	0.0543852	0.0688415	0.0585074	0.058318	0.000189325	0.00324643	0.905477	0.967453	0.972495	1.00344	0.882619	0.959255	0.966348	1.0042
200000024005	000158	2015-05-06	2015	C	1.27892e+10	1.28042e+10	1.09419e+10	5.55316e+09	0.027761	0.0271	0.022731	0.004369	0.023392	0.022731	0.018362	0.059049	0.060412	0.045782	0.009808	0.049241	0.050604	0.035974	20	8	1.5	19.016	7.67	1.47927	7.71847e+08	6.85434e+08	5.50059e+08	3.67163e+08	1.27892e+10	1.28042e+10	5.55316e+09	0.0603514	0.053532	0.0502711	0.0661178	-0.0158467	-0.239674	1.34145	1.47741	2.05624	1.79596	1.55603	1.79265	2.86816	1.79596
200000014169	000159	2013-03-09	2013	F	2.949e+09	2.96826e+09	2.983e+09	2.987e+09	0.020371	0.044666	0.011767	0.033897	-0.013526	0.010769	-0.02213	0.027539	0.060726	0.016914	0.048598	-0.021059	0.012128	-0.031684	12	10	0.2	11.5318	9.5318	0.209824	1.55742e+08	1.60655e+08	1.37883e+08	1.30099e+08	2.949e+09	2.96826e+09	2.987e+09	0.0528119	0.0541242	0.0462231	0.0435551	0.00266802	0.0612563	1.77762	1.91298	1.47365	1.33822	1.77762	1.91298	1.47365	1.33822
200000014171	000338	2012-12-28	2012	C	1.20412e+11	7.85218e+10	6.63204e+10	6.15445e+10	0.048039	0.048619	0.048767	0.10269	-0.054651	-0.054071	-0.053923	0.141588	0.111213	0.103005	0.218664	-0.077076	-0.107451	-0.115659	58	51	0.137255	44.6329	43.9986	0.0144164	1.15164e+10	7.22575e+09	5.6563e+09	5.95991e+09	1.20412e+11	7.85218e+10	6.15445e+10	0.095642	0.0920222	0.0852875	0.096839	-0.0115515	-0.119285	1.05956	1.02264	1.12011	1.15892	1.11383	1.04661	1.28955	1.38312
200000032084	000338	2015-12-18	2015	C	1.89638e+11	1.63991e+11	1.14873e+11	1.20412e+11	0.048399	0.02193	0.018827	0.048039	0.00036	-0.026109	-0.029212	0.162867	0.080703	0.05183	0.141588	0.021279	-0.060885	-0.089758	21	19	0.105263	16.079	16.4155	-0.0204989	2.05301e+10	1.54951e+10	1.39058e+10	1.15164e+10	1.89638e+11	1.63991e+11	1.20412e+11	0.108259	0.0944879	0.121054	0.095642	0.0254115	0.265694	1.02943	0.984405	0.985881	1.05956	1.05454	0.971124	0.973015	1.11383
200000023363	000401	2015-06-27	2015	C	4.10343e+10	4.148e+10	4.12812e+10	4.40543e+10	0.003196	-0.00057	-0.05209	-0.006299	0.009495	0.005729	-0.045791	0.011632	-0.002118	-0.189741	-0.02065	0.032282	0.018532	-0.169091	66	66	0	58.1367	57.4972	0.0111223	4.19563e+09	3.37913e+09	4.13965e+09	4.10091e+09	4.10343e+10	4.148e+10	4.40543e+10	0.102247	0.0814639	0.100279	0.0930878	0.0071914	0.077254	#N/A	1.11732	1.08125	1.08526	#N/A	1.11735	1.08127	1.09477
200000016499	000404	2013-12-25	2013	C	6.9705e+09	6.60454e+09	6.36542e+09	4.72912e+09	0.047574	0.043844	0.039853	0.036621	0.010953	0.007223	0.003232	0.111859	0.107348	0.101985	0.15504	-0.043181	-0.047692	-0.053055	6	6	0	5.0978	4.6478	0.09682	6.11548e+08	7.63879e+08	7.12618e+08	5.5409e+08	6.9705e+09	6.60454e+09	4.72912e+09	0.0877337	0.11566	0.111951	0.117165	-0.00521403	-0.0445014	1.28762	1.24418	1.08694	1.11489	1.32536	1.27622	1.14991	1.16393
200000011839	000407	2012-02-20	2012	C	4.1028e+09	3.49106e+09	3.1752e+09	3.13395e+09	0.012915	0.014571	-0.043889	0.001987	0.010928	0.012584	-0.045876	0.026158	0.037932	-0.105966	0.004439	0.021719	0.033493	-0.110405	25	21	0.190476	20.5375	18.0175	0.139864	3.28755e+08	3.09355e+08	3.0173e+08	2.3132e+08	4.1028e+09	3.49106e+09	3.13395e+09	0.0801292	0.0886134	0.0950272	0.0738109	0.0212163	0.287442	1.55533	1.62706	1.91079	1.3415	1.66653	1.63127	1.91691	1.3438
200000023241	000413	2015-03-04	2015	C	6.76833e+10	4.68263e+10	2.87986e+10	1.24682e+10	0.028646	0.027987	0.048354	0.072919	-0.044273	-0.044932	-0.024565	0.060482	0.056808	0.095631	0.140395	-0.079913	-0.083587	-0.044764	18	8	1.25	16.0426	7.1876	1.23198	1.60432e+09	8.27061e+08	7.6115e+08	2.85882e+08	6.76833e+10	4.68263e+10	1.24682e+10	0.0237033	0.0176623	0.0264301	0.022929	0.00350109	0.152693	1.22292	1.42553	1.37842	#N/A	1.30336	1.66485	1.66567	#N/A
200000029581	000413	2016-01-05	2016	C	7.25761e+10	6.76833e+10	4.68263e+10	2.87986e+10	0.031261	0.028646	0.027987	0.048354	-0.017093	-0.019708	-0.020367	0.067882	0.060482	0.056808	0.095631	-0.027749	-0.035149	-0.038823	34	18	0.888889	29.7076	16.0426	0.851795	1.71065e+09	1.60432e+09	8.27061e+08	7.6115e+08	7.25761e+10	6.76833e+10	2.87986e+10	0.0235704	0.0237033	0.0176623	0.0264301	-0.00876776	-0.331734	0.903347	1.22292	1.42553	1.37842	0.888807	1.30336	1.66485	1.66567
200000021406	000421	2015-01-12	2015	D	1.09201e+10	7.04231e+09	6.68276e+09	2.30897e+09	0.022827	0.041042	0.05394	0.072774	-0.049947	-0.031732	-0.018834	0.07285	0.080771	0.102652	0.118838	-0.045988	-0.038067	-0.016186	29	15	0.933333	24.8734	13.2401	0.878641	5.48224e+08	5.90656e+08	5.66946e+08	1.88751e+08	1.09201e+10	7.04231e+09	2.30897e+09	0.0502032	0.0838725	0.084837	0.0817468	0.00309023	0.0378025	1.00879	1.14713	1.18459	1.46743	1.01283	1.21477	1.30059	1.46751
200000011849	000425	2011-03-22	2011	C	4.90967e+10	4.53589e+10	3.47135e+10	2.48011e+10	0.03153	0.054361	0.097328	0.117672	-0.086142	-0.063311	-0.020344	0.07853	0.140717	0.222938	0.242076	-0.163546	-0.101359	-0.019138	18	14	0.285714	17.8499	13.9	0.284165	3.70286e+09	3.81653e+09	2.66497e+09	1.91477e+09	4.90967e+10	4.53589e+10	2.48011e+10	0.0754197	0.0841405	0.0767704	0.077205	-0.000434589	-0.00562902	0.918514	1.13747	1.2047	1.64722	0.918231	1.13802	1.40842	2.89262
200000023985	000426	2014-10-21	2014	B	9.76278e+09	4.07425e+09	3.93294e+09	4.25785e+09	0.009137	-0.007095	0.040158	0.011735	-0.002598	-0.01883	0.028423	0.018329	-0.010705	0.057324	0.0183	2.9e-05	-0.029005	0.039024	9	9	0	8.51	8.02	0.0610973	2.57982e+08	2.29736e+08	1.90334e+08	2.49376e+08	9.76278e+09	4.07425e+09	4.25785e+09	0.0264251	0.0563873	0.0483947	0.0585686	-0.0101739	-0.173709	1.69474	#N/A	1.8588	1.31543	2.04843	#N/A	2.11323	1.4088
200000031730	000429	2016-06-17	2016	G	1.62959e+10	1.65233e+10	1.60724e+10	1.21078e+10	0.116799	0.103504	0.072942	0.044552	0.072247	0.058952	0.02839	0.189457	0.180897	0.132567	0.088021	0.101436	0.092876	0.044546	5	3	0.666667	4.5	2.5	0.8	3.95985e+08	4.36892e+08	5.30644e+08	5.08214e+08	1.62959e+10	1.65233e+10	1.21078e+10	0.0242997	0.026441	0.0330158	0.0419742	-0.00895842	-0.213427	1.11226	1.12618	1.07925	1.04019	1.39238	1.40267	1.28606	1.11409
200000011864	000507	2012-02-23	2012	G	5.36026e+09	3.93113e+09	3.53829e+09	3.41578e+09	0.003158	0.023178	0.042921	0.086275	-0.083117	-0.063097	-0.043354	0.006402	0.035923	0.076303	0.164908	-0.158506	-0.128985	-0.088605	25	24	0.0416667	22.4763	22.4263	0.00222953	2.80744e+08	1.81935e+08	1.89951e+08	9.40323e+07	5.36026e+09	3.93113e+09	3.41578e+09	0.0523751	0.0462805	0.0536844	0.0275288	0.0261556	0.950118	1.80539	1.4255	1.28726	1.24681	1.82354	1.43733	1.29748	1.2808
200000014208	000519	2013-08-22	2013	C	5.1557e+09	4.90829e+10	4.9186e+09	4.74204e+08	0.043789	0.008063	0.077167	0.007373	0.036416	0.00069	0.069794	0.054196	0.099261	0.105226	0.009859	0.044337	0.089402	0.095367	7	3	1.33333	6.1075	1	5.1075	2.49499e+08	2.48045e+08	2.9741e+08	5.85254e+07	5.1557e+09	4.90829e+10	4.74204e+08	0.0483928	0.0050536	0.0604664	0.123418	-0.0629516	-0.510068	2.15014	0.152768	1.29662	5.02908	3.59489	0.219053	2.14973	5.04508
200000035082	000519	2016-12-21	2016	C	1.04225e+10	9.72862e+09	1.02607e+10	5.1557e+09	0.033357	0.012361	0.015138	0.043789	-0.010432	-0.031428	-0.028651	0.044221	0.015976	0.021092	0.054196	-0.009975	-0.03822	-0.033104	12	6	1	11.7075	5.7075	1.05125	4.22505e+08	6.3723e+08	5.88146e+08	2.49499e+08	1.04225e+10	9.72862e+09	5.1557e+09	0.0405377	0.0655005	0.0573202	0.0483928	0.00892746	0.184479	1.04855	1.2688	1.44153	2.15014	1.09268	1.64723	1.78269	3.59489
200000035224	000521	2016-02-04	2016	C	1.55618e+10	1.59615e+10	1.25076e+10	9.06622e+09	0.002241	0.002261	0.017603	0.002341	-0.0001	-8e-05	0.015262	0.006791	0.006999	0.042618	0.006205	0.000586	0.000794	0.036413	47	47	0	44.5239	43.1658	0.0314624	2.85489e+09	2.89762e+09	2.18766e+09	1.87548e+09	1.55618e+10	1.59615e+10	9.06622e+09	0.183455	0.181538	0.174907	0.206864	-0.0319572	-0.154484	0.870803	0.989368	1.08185	1.18613	0.860692	0.990042	1.12767	1.18924
200000021542	000524	2014-07-25	2014	H	8.52935e+08	8.43433e+08	7.81023e+08	7.61223e+08	0.035894	0.046514	0.046564	0.045218	-0.009324	0.001296	0.001346	0.049122	0.063678	0.065689	0.053841	-0.004719	0.009837	0.011848	2	1	1	2	1	1	1.28341e+08	1.2168e+08	1.16766e+08	1.16536e+08	8.52935e+08	8.43433e+08	7.61223e+08	0.15047	0.144268	0.149505	0.153091	-0.0035862	-0.0234254	5.14463	6.6098	4.57953	2.29281	5.14467	6.60985	4.57956	2.29282
200000035366	000529	2016-03-17	2016	C	2.1084e+09	2.04306e+09	1.58804e+09	1.45104e+09	0.090766	0.076302	0.067765	0.051272	0.039494	0.02503	0.016493	0.122024	0.10774	0.086294	0.064744	0.05728	0.042996	0.02155	9	8	0.125	8.6	7.7	0.116883	3.06717e+08	1.60464e+08	1.50178e+08	1.31827e+08	2.1084e+09	2.04306e+09	1.45104e+09	0.145474	0.0785413	0.094568	0.0908505	0.00371756	0.0409196	1.48479	2.19986	4.45162	4.94864	1.49662	2.22914	4.5526	5.06415
200000031281	000530	2015-07-31	2015	C	5.61962e+09	4.98351e+09	4.0825e+09	3.05393e+09	0.0364	0.036506	0.032141	0.037499	-0.001099	-0.000993	-0.005358	0.058531	0.054841	0.04835	0.055493	0.003038	-0.000652	-0.007143	11	10	0.1	9.06	7.2625	0.247504	3.55624e+08	2.87115e+08	2.67277e+08	3.02858e+08	5.61962e+09	4.98351e+09	3.05393e+09	0.0632825	0.057613	0.0654689	0.0991698	-0.0337009	-0.339831	1.08843	1.38991	1.6202	1.38471	1.09315	1.47985	1.70255	1.42004
200000014234	000541	2013-02-04	2013	C	6.0483e+09	3.7367e+09	3.37378e+09	3.44827e+09	0.006231	0.071364	0.074778	0.116067	-0.109836	-0.044703	-0.041289	0.007451	0.086174	0.08624	0.133534	-0.126083	-0.04736	-0.047294	8	9	-0.111111	7.4	7.2095	0.0264235	4.15827e+08	4.34548e+08	329465147	2.65982e+08	6.0483e+09	3.7367e+09	3.44827e+09	0.0687511	0.116292	0.0976546	0.0771347	0.0205199	0.266027	3.18668	2.54101	1.80848	1.71644	3.2133	2.54741	1.96479	1.85836
200000016555	000541	2014-02-14	2014	C	6.10017e+09	6.0483e+09	3.7367e+09	3.37378e+09	0.175939	0.006231	0.071364	0.074778	0.101161	-0.068547	-0.003414	0.214417	0.007451	0.086174	0.08624	0.128177	-0.078789	-6.6e-05	9	8	0.125	7.905	7.4	0.0682432	3.87733e+08	4.15827e+08	4.34548e+08	329465147	6.10017e+09	6.0483e+09	3.37378e+09	0.063561	0.0687511	0.116292	0.0976546	0.0186372	0.190848	2.01774	3.18668	2.54101	1.80848	2.02986	3.2133	2.54741	1.96479
200000031946	000543	2015-12-01	2015	D	2.65476e+10	2.70856e+10	2.27791e+10	2.29816e+10	0.002987	0.044978	0.086965	0.071028	-0.068041	-0.02605	0.015937	0.005752	0.08188	0.151212	0.13044	-0.124688	-0.04856	0.020772	10	11	-0.0909091	6.4856	7.14	-0.0916527	3.81933e+08	3.33316e+08	4.06018e+08	5.134e+08	2.65476e+10	2.70856e+10	2.29816e+10	0.0143867	0.0123061	0.0178241	0.0223396	-0.00451551	-0.20213	0.819329	0.953714	1.08819	1.04272	0.819329	0.953714	1.0906	1.04389
200000029160	000544	2015-12-19	2015	D	6.76088e+09	6.20333e+09	2.41882e+09	2.29588e+09	0.047834	0.048098	0.042788	0.029601	0.018233	0.018497	0.013187	0.058007	0.056745	0.103877	0.07527	-0.017263	-0.018525	0.028607	8	7	0.142857	7.45	6.45	0.155039	9.21295e+07	1.3639e+08	1.42208e+08	1.11933e+08	6.76088e+09	6.20333e+09	2.29588e+09	0.0136268	0.0219866	0.0587925	0.0487538	0.0100387	0.205907	1.30502	1.40345	2.73257	#N/A	1.56992	1.97291	2.73257	#N/A
200000029161	000544	2016-08-02	2016	D	9.08685e+09	6.76088e+09	6.20333e+09	2.41882e+09	0.045721	0.047834	0.048098	0.042788	0.002933	0.005046	0.00531	0.068267	0.058007	0.056745	0.103877	-0.03561	-0.04587	-0.047132	9	8	0.125	7.95	7.45	0.0671141	1.36096e+08	9.21295e+07	1.3639e+08	1.42208e+08	9.08685e+09	6.76088e+09	2.41882e+09	0.0149772	0.0136268	0.0219866	0.0587925	-0.0368059	-0.626031	0.932613	1.30502	1.40345	2.73257	0.87409	1.56992	1.97291	2.73257
200000016557	000546	2014-12-03	2014	C	5.11997e+09	4.37418e+09	4.08962e+09	2.90086e+08	0.064026	0.066355	0.059904	0.071563	-0.007537	-0.005208	-0.011659	0.140695	0.145294	0.143045	0.102393	0.038302	0.042901	0.040652	12	3	3	11.15	2.35	3.74468	3.70764e+08	2.79606e+08	1.78473e+08	2.93994e+07	5.11997e+09	4.37418e+09	2.90086e+08	0.0724152	0.0639219	0.0436405	0.101347	-0.0577068	-0.569396	1.39581	1.62446	1.1705	3.452	1.86097	2.36564	1.69773	3.84215
200000016558	000547	2014-05-21	2014	C	6.94548e+09	6.78504e+09	3.4827e+09	2.8373e+09	0.040252	0.031859	0.065813	0.055183	-0.014931	-0.023324	0.01063	0.051828	0.039291	0.094114	0.088055	-0.036227	-0.048764	0.006059	13	10	0.3	11.7794	7.8343	0.503568	4.56106e+08	2.8158e+08	2.15865e+08	1.52182e+08	6.94548e+09	6.78504e+09	2.8373e+09	0.0656695	0.0415	0.0619821	0.0536362	0.00834581	0.1556	#N/A	2.8704	3.6015	1.43341	#N/A	4.20304	3.95593	1.54737
200000023743	000547	2015-06-19	2015	C	7.82277e+09	6.94548e+09	6.78504e+09	3.4827e+09	0.040832	0.040252	0.031859	0.065813	-0.024981	-0.025561	-0.033954	0.055008	0.051828	0.039291	0.094114	-0.039106	-0.042286	-0.054823	13	13	0	12.2284	11.7794	0.0381174	2.83456e+08	4.56106e+08	2.8158e+08	2.15865e+08	7.82277e+09	6.94548e+09	3.4827e+09	0.0362348	0.0656695	0.0415	0.0619821	-0.020482	-0.330451	#N/A	#N/A	2.8704	3.6015	#N/A	#N/A	4.20304	3.95593
200000022504	000555	2014-12-05	2014	I	9.49823e+09	7.37166e+09	6.40336e+09	6.03282e+09	0.02686	0.050462	0.04484	0.040164	-0.013304	0.010298	0.004676	0.054547	0.112706	0.096952	0.125957	-0.07141	-0.013251	-0.029005	21	21	0	20.11	17.46	0.151775	1.18477e+09	9.96739e+08	9.00464e+08	8.29803e+08	9.49823e+09	7.37166e+09	6.03282e+09	0.124736	0.135212	0.140624	0.137548	0.00307564	0.0223605	1.44493	2.22334	1.45211	1.31515	2.66099	5.79395	3.25354	2.49953
200000026275	000557	2016-01-20	2016	G	5.77345e+09	5.04396e+09	5.0494e+09	5.47127e+09	0.025524	0.017247	0.001636	0.010876	0.014648	0.006371	-0.00924	0.029898	0.02162	0.002099	0.014825	0.015073	0.006795	-0.012726	6	2	2	5.85	1.85	2.16216	7.04927e+07	1.39787e+08	1.34102e+08	1.59585e+08	5.77345e+09	5.04396e+09	5.47127e+09	0.0122098	0.0277137	0.026558	0.0291678	-0.00260976	-0.0894742	1.0051	#N/A	1.31765	1.21854	1.01271	#N/A	1.79155	1.22447
200000014261	000565	2012-05-25	2012	C	9.53222e+08	9.69478e+08	1.04918e+09	9.88529e+08	0.046775	0.037821	0.055027	-0.213743	0.260518	0.251564	0.26877	0.06993	0.06136	0.099442	-0.489774	0.559704	0.551134	0.589216	5	4	0.25	4.5	3.8	0.184211	1.01499e+08	1.12551e+08	1.42596e+08	1.50879e+08	9.53222e+08	9.69478e+08	9.88529e+08	0.10648	0.116095	0.135912	0.15263	-0.0167181	-0.109533	2.73647	1.76113	1.77903	1.64611	2.73647	1.76113	1.77903	1.64611
200000014262	000566	2013-04-16	2013	C	4.8822e+09	3.67337e+09	3.47192e+09	2.76151e+09	0.040493	0.046446	0.029313	0.028655	0.011838	0.017791	0.000658	0.077936	0.098706	0.064022	0.053121	0.024815	0.045585	0.010901	11	10	0.1	9.4531	8.3531	0.131688	5.07439e+08	3.90016e+08	3.61322e+08	2.94268e+08	4.8822e+09	3.67337e+09	2.76151e+09	0.103937	0.106174	0.10407	0.10656	-0.00249048	-0.0233715	4.46376	2.57823	2.0866	2.19128	4.82109	2.58119	2.13672	2.2466
200000014267	000582	2013-12-05	2013	G	1.23553e+10	8.59635e+09	8.56785e+09	1.49674e+09	0.033033	0.07076	0.068799	0.027739	0.005294	0.043021	0.04106	0.058673	0.170536	0.152855	0.099732	-0.041059	0.070804	0.053123	8	3	1.66667	6.8257	2.65	1.57574	4.80868e+08	4.23995e+08	3.89855e+08	9.19509e+07	1.23553e+10	8.59635e+09	1.49674e+09	0.03892	0.0493227	0.045502	0.061434	-0.015932	-0.259335	1.17498	1.2377	1.10956	1.6068	2.17517	2.39625	1.64353	1.60874
200000023800	000582	2015-07-04	2015	G	1.28396e+10	1.22642e+10	1.23553e+10	8.59635e+09	0.045881	0.039156	0.033033	0.07076	-0.024879	-0.031604	-0.037727	0.07468	0.064988	0.058673	0.170536	-0.095856	-0.105548	-0.111863	13	8	0.625	11.1393	6.8257	0.631964	4.30975e+08	4.19743e+08	4.80868e+08	4.23995e+08	1.28396e+10	1.22642e+10	8.59635e+09	0.033566	0.034225	0.03892	0.0493227	-0.0104027	-0.210911	1.06415	1.13461	1.17498	1.2377	1.30233	1.63437	2.17517	2.39625
200000011919	000592	2011-08-16	2011	A	1.8269e+09	1.82524e+09	1.8226e+09	1.9269e+09	0.026701	0.009081	0.004671	0.047165	-0.020464	-0.038084	-0.042494	0.036193	0.013029	0.006895	0.073139	-0.036946	-0.06011	-0.066244	11	10	0.1	9.6297	6.7172	0.433588	1.17533e+08	1.03513e+08	1.04433e+08	7.07527e+07	1.8269e+09	1.82524e+09	1.9269e+09	0.0643348	0.0567121	0.057299	0.0367184	0.0205806	0.560498	3.99014	2.50235	2.10304	1.76197	4.02871	2.52222	2.11802	3.34224
200000030580	000593	2016-06-07	2016	F	1.63355e+09	1.72562e+09	1.58078e+09	7.90227e+08	-0.114084	0.01554	-0.03269	0.017836	-0.13192	-0.002296	-0.050526	-0.201127	0.024197	-0.046746	0.02169	-0.222817	0.002507	-0.068436	16	9	0.777778	15.5048	9	0.722756	1.13387e+08	9.28673e+07	1.05492e+08	1.02302e+08	1.63355e+09	1.72562e+09	7.90227e+08	0.0694112	0.0538168	0.0667342	0.129459	-0.0627246	-0.484514	1.66222	1.95659	2.15736	4.39148	1.84882	2.22614	2.85979	5.25412
200000016579	000600	2014-04-16	2014	D	2.92399e+10	2.58452e+10	2.52663e+10	1.79995e+10	0.066521	0.101538	0.105283	0.059632	0.006889	0.041906	0.045651	0.146553	0.208774	0.242654	0.207172	-0.060619	0.001602	0.035482	14	9	0.555556	10.77	5.87	0.834753	9.92514e+08	1.31944e+09	1.5282e+09	1.16947e+09	2.92399e+10	2.58452e+10	1.79995e+10	0.0339438	0.0510516	0.0604835	0.0649722	-0.00448867	-0.069086	1.05488	1.15369	1.14576	0.939067	1.0902	1.25261	1.28585	0.939062
200000025613	000600	2015-04-15	2015	D	3.11648e+10	2.92399e+10	2.58452e+10	2.52663e+10	0.010021	0.066521	0.101538	0.105283	-0.095262	-0.038762	-0.003745	0.024035	0.146553	0.208774	0.242654	-0.218619	-0.096101	-0.03388	12	14	-0.142857	9.8344	10.77	-0.0868709	1.17889e+09	9.92514e+08	1.31944e+09	1.5282e+09	3.11648e+10	2.92399e+10	2.52663e+10	0.0378275	0.0339438	0.0510516	0.0604835	-0.00943195	-0.155942	1.016	1.05488	1.15369	1.14576	1.02629	1.0902	1.25261	1.28585
200000016580	000601	2014-01-18	2014	D	8.8332e+09	8.50765e+09	8.6118e+09	8.68972e+09	0.052441	0.035444	0.03146	0.026972	0.025469	0.008472	0.004488	0.102976	0.071832	0.067776	0.062854	0.040122	0.008978	0.004922	25	18	0.388889	20.1161	16.9684	0.185504	4.337e+08	4.85713e+08	4.9045e+08	4.56173e+08	8.8332e+09	8.50765e+09	8.68972e+09	0.0490989	0.0570913	0.0569509	0.0524957	0.00445526	0.0848691	1.54117	1.83245	1.25283	1.0984	1.54155	1.90495	1.27486	1.12672
200000035131	000603	2016-06-30	2016	B	3.70893e+09	4.21927e+09	2.84115e+09	1.40852e+09	0.150308	0.109511	0.116654	0.296392	-0.146084	-0.186881	-0.179738	0.259529	0.157626	0.125231	0.396702	-0.137173	-0.239076	-0.271471	5	2	1.5	4.6296	1.5387	2.00877	1.46281e+08	9.70072e+07	5.6973e+07	7.16321e+07	3.70893e+09	4.21927e+09	1.40852e+09	0.0394402	0.0229915	0.0200528	0.0508563	-0.0308035	-0.605697	1.86015	1.77525	2.82412	5.38838	2.28113	2.36389	4.21936	6.72423
200000033998	000605	2013-12-06	2013	C	2.44243e+09	2.38136e+09	4.73815e+08	1.37875e+08	0.019191	0.016419	-0.025798	0.038617	-0.019426	-0.022198	-0.064415	0.041163	0.036057	-0.035549	0.086544	-0.045381	-0.050487	-0.122093	4	2	1	3.85	1.85	1.08108	6.26792e+07	5.5375e+07	3.18272e+07	1.67642e+07	2.44243e+09	2.38136e+09	1.37875e+08	0.0256626	0.0232535	0.0671722	0.12159	-0.054418	-0.447552	2.31653	1.42515	3.25296	8.87052	3.16752	1.93746	3.37513	8.87052
200000030641	000605	2017-01-10	2017	D	8.45421e+09	6.34471e+09	5.65252e+09	3.46469e+09	0.005959	0.014498	0.030983	0.012898	-0.006939	0.0016	0.018085	0.018054	0.03512	0.070753	0.037754	-0.0197	-0.002634	0.032999	38	19	1	34.5944	16.4444	1.10372	3.80875e+08	2.91663e+08	2.67531e+08	9.66789e+07	8.45421e+09	6.34471e+09	3.46469e+09	0.0450516	0.0459694	0.0473295	0.027904	0.0194255	0.696154	0.96569	1.08877	1.27574	1.51137	0.955677	1.11468	1.35622	1.84192
200000034991	000606	2016-04-06	2016	C	4.16638e+09	3.83804e+09	3.12974e+09	1.01341e+09	0.026654	0.020217	0.013156	-0.146827	0.173481	0.167044	0.159983	0.039128	0.026494	0.014458	-0.211739	0.250867	0.238233	0.226197	8	7	0.142857	5.6903	5.6903	0	1.87821e+08	3.20956e+08	1.04416e+08	1.01705e+08	4.16638e+09	3.83804e+09	1.01341e+09	0.0450803	0.083625	0.0333626	0.100359	-0.0669964	-0.667568	1.27959	1.62681	2.14656	8.85972	1.41245	2.01672	2.87456	8.90644
200000025426	000607	2014-12-10	2014	C	2.96986e+09	2.3948e+09	1.95295e+09	1.95492e+09	0.096165	0.131661	0.104095	0.018093	0.078072	0.113568	0.086002	0.142806	0.18443	0.15344	0.060948	0.081858	0.123482	0.092492	10	17	-0.411765	9.31	14.6068	-0.362626	2.58889e+08	2.03855e+08	2.106e+08	5.01293e+08	2.96986e+09	2.3948e+09	1.95492e+09	0.0871721	0.0851241	0.107837	0.256427	-0.14859	-0.579463	2.61691	3.5373	3.26218	#N/A	4.37703	6.29933	5.72027	#N/A
200000022946	000612	2014-09-23	2014	C	7.28252e+09	8.62833e+09	9.14689e+09	7.19538e+09	0.013625	-0.007246	0.03897	0.036151	-0.022526	-0.043397	0.002819	0.021937	-0.013124	0.075394	0.060163	-0.038226	-0.073287	0.015231	2	2	0	2	1.9	0.0526316	3.10905e+08	2.98372e+08	2.79212e+08	2.64164e+08	7.28252e+09	8.62833e+09	7.19538e+09	0.042692	0.0345805	0.0305253	0.0367129	-0.00618762	-0.168541	2.05561	1.40732	1.646	1.25603	2.26971	1.51153	1.8113	1.34628
200000014281	000619	2013-12-10	2013	C	3.9093e+09	4.06007e+09	4.34575e+09	4.48769e+09	0.030135	0.030062	0.037005	0.051514	-0.021379	-0.021452	-0.014509	0.044403	0.046524	0.063148	0.094931	-0.050528	-0.048407	-0.031783	20	17	0.176471	15.7064	13.2564	0.184816	3.92563e+08	3.90802e+08	3.69917e+08	3.27204e+08	3.9093e+09	4.06007e+09	4.48769e+09	0.100418	0.0962551	0.0851216	0.0729115	0.0122101	0.167464	1.70264	1.23786	1.01706	1.22024	1.70264	1.23786	1.01706	1.22024
200000014291	000620	2012-12-17	2012	K	2.46957e+10	1.82644e+10	1.05755e+10	6.76299e+09	0.016331	0.027473	0.057484	0.089356	-0.073025	-0.061883	-0.031872	0.107533	0.142127	0.199879	0.241109	-0.133576	-0.098982	-0.04123	23	17	0.352941	22.3	16.2	0.376543	4.59793e+08	3.78322e+08	2.30925e+08	1.65596e+08	2.46957e+10	1.82644e+10	6.76299e+09	0.0186183	0.0207136	0.0218358	0.0244856	-0.00264985	-0.108221	1.32502	1.05127	1.08182	1.10752	1.32502	1.2879	1.5087	1.81553
200000016597	000620	2013-12-13	2013	K	3.39942e+10	2.46957e+10	1.82644e+10	1.05755e+10	0.00847	0.016331	0.027473	0.057484	-0.049014	-0.041153	-0.030011	0.042446	0.107533	0.142127	0.199879	-0.157433	-0.092346	-0.057752	47	23	1.04348	44.72	22.3	1.00538	8.54147e+08	4.59793e+08	3.78322e+08	2.30925e+08	3.39942e+10	2.46957e+10	1.05755e+10	0.0251263	0.0186183	0.0207136	0.0218358	-0.00112214	-0.0513902	1.30713	1.32502	1.05127	1.08182	1.36454	1.32502	1.2879	1.5087
200000014296	000625	2013-12-28	2013	C	8.9414e+10	6.96874e+10	5.33647e+10	4.61176e+10	0.110973	0.107882	0.064996	0.030683	0.08029	0.077199	0.034313	0.290357	0.295339	0.186078	0.091938	0.198419	0.203401	0.09414	17	17	0	15.9794	15.8654	0.00718545	9.70293e+09	8.16516e+09	6.51743e+09	5.34902e+09	8.9414e+10	6.96874e+10	4.61176e+10	0.108517	0.117168	0.12213	0.115987	0.00614347	0.0529671	1.43585	1.64194	1.60901	1.25045	1.47611	1.70072	1.66115	1.27756
200000018888	000625	2014-04-30	2014	C	1.0651e+11	8.9414e+10	6.96874e+10	5.33647e+10	0.096484	0.110973	0.107882	0.064996	0.031488	0.045977	0.042886	0.237044	0.290357	0.295339	0.186078	0.050966	0.104279	0.109261	19	17	0.117647	17.8895	15.9794	0.119535	1.01172e+10	9.70293e+09	8.16516e+09	6.51743e+09	1.0651e+11	8.9414e+10	5.33647e+10	0.0949879	0.108517	0.117168	0.12213	-0.00496156	-0.0406252	1.21636	1.43585	1.64194	1.60901	1.22412	1.47611	1.70072	1.66115
200000011943	000633	2011-11-11	2011	S	2.95246e+08	3.16835e+08	3.15203e+08	3.76406e+08	0.018734	0.007458	0.019932	0.001984	0.01675	0.005474	0.017948	0.024385	0.010411	0.027971	0.002924	0.021461	0.007487	0.025047	6	6	0	5.7	5.5	0.0363636	1.04346e+07	1.55668e+07	2.29486e+07	3.80406e+07	2.95246e+08	3.16835e+08	3.76406e+08	0.0353422	0.0491322	0.0728057	0.101063	-0.0282571	-0.279599	6.85785	7.91684	4.0667	5.54878	6.85785	7.91684	7.447	10.5627
200000014303	000635	2012-07-04	2012	C	3.09714e+09	3.55172e+09	3.62597e+09	3.75003e+09	0.016885	0.021683	0.008374	0.027845	-0.01096	-0.006162	-0.019471	0.018893	0.028065	0.011329	0.103874	-0.084981	-0.075809	-0.092545	2	1	1	2	1	1	2.20777e+08	2.59116e+08	2.84656e+08	3.40345e+08	3.09714e+09	3.55172e+09	3.75003e+09	0.071284	0.0729549	0.0785049	0.090758	-0.0122531	-0.135009	1.19366	1.02973	0.987639	1.3292	1.3315	1.05089	0.978841	1.32922
200000016608	000636	2013-03-27	2013	C	6.58819e+09	5.08314e+09	3.86891e+09	3.27887e+09	0.009833	0.018711	0.022962	0.021434	-0.011601	-0.002723	0.001528	0.013541	0.025249	0.03841	0.031971	-0.01843	-0.006722	0.006439	15	14	0.0714286	13.98	12.5378	0.115028	3.22909e+08	3.23935e+08	3.03844e+08	2.891e+08	6.58819e+09	5.08314e+09	3.27887e+09	0.0490134	0.0637274	0.0785348	0.0881709	-0.00963601	-0.109288	1.69099	1.55358	1.36987	1.59419	1.82427	1.66612	1.36989	1.59422
200000030681	000636	2015-11-18	2015	C	6.32886e+09	6.64247e+09	6.58819e+09	5.08314e+09	0.041404	0.014063	0.009833	0.018711	0.022693	-0.004648	-0.008878	0.057202	0.02067	0.013541	0.025249	0.031953	-0.004579	-0.011708	17	14	0.214286	15.5649	12.5649	0.23876	4.89859e+08	4.88826e+08	3.22909e+08	3.23935e+08	6.32886e+09	6.64247e+09	5.08314e+09	0.0774008	0.073591	0.0490134	0.0637274	-0.014714	-0.23089	1.86829	1.57638	1.69099	1.55358	1.95664	1.63503	1.82427	1.66612
200000014304	000638	2012-10-17	2012	K	2.50489e+09	1.19554e+09	1.0205e+09	8.17309e+08	0.001415	-0.011261	0.004913	0.014509	-0.013094	-0.02577	-0.009596	0.010431	-0.041588	0.017193	0.034451	-0.02402	-0.076039	-0.017258	8	7	0.142857	6.6827	5.4827	0.21887	2.60749e+07	2.43654e+07	2.35445e+07	2.37226e+07	2.50489e+09	1.19554e+09	8.17309e+08	0.0104096	0.0203803	0.0230716	0.0290253	-0.00595375	-0.205123	1.65735	1.8317	1.84059	1.4083	1.65735	1.8317	1.84059	1.71452
200000034813	000638	2016-06-29	2016	F	7.48156e+08	9.21668e+08	1.49412e+09	2.53778e+09	-0.193616	0.021504	0.009188	-0.015067	-0.178549	0.036571	0.024255	-0.742905	0.059062	0.044728	-0.123066	-0.619839	0.182128	0.167794	9	8	0.125	6.7447	6.1947	0.0887856	5.70659e+07	3.51395e+07	2.7282e+07	3.14275e+07	7.48156e+08	9.21668e+08	2.53778e+09	0.0762754	0.0381259	0.0182596	0.0123839	0.00587573	0.474466	3.03458	#N/A	3.87593	4.60215	3.03458	#N/A	3.87593	4.60215
200000014308	000650	2012-05-31	2012	C	2.5971e+09	2.32872e+09	2.09487e+09	1.60279e+09	0.124698	0.092756	0.131817	0.1908	-0.066102	-0.098044	-0.058983	0.14979	0.111407	0.16129	0.267762	-0.117972	-0.156355	-0.106472	13	8	0.625	11.6794	7.36	0.586875	6.0787e+08	5.19112e+08	4.94517e+08	4.70099e+08	2.5971e+09	2.32872e+09	1.60279e+09	0.234057	0.222918	0.236061	0.293301	-0.0572395	-0.195156	3.11177	2.46852	2.73777	4.048	3.11233	2.46891	2.82154	5.00999
200000025840	000650	2016-01-13	2016	C	4.61666e+09	4.16739e+09	3.8649e+09	3.15627e+09	0.126517	0.105858	0.111463	0.138007	-0.01149	-0.032149	-0.026544	0.149192	0.127043	0.134434	0.167479	-0.018287	-0.040436	-0.033045	31	26	0.192308	24.2991	20.4091	0.190601	1.03287e+09	9.0763e+08	7.36543e+08	5.56467e+08	4.61666e+09	4.16739e+09	3.15627e+09	0.223727	0.217793	0.190573	0.176305	0.0142672	0.0809232	1.5928	1.71471	2.42935	4.32211	1.6219	1.71491	2.42975	4.32303
200000033261	000650	2015-11-14	2015	C	4.16739e+09	3.8649e+09	3.15627e+09	2.5971e+09	0.105858	0.111463	0.138007	0.124698	-0.01884	-0.013235	0.013309	0.127043	0.134434	0.167479	0.14979	-0.022747	-0.015356	0.017689	26	19	0.368421	20.4091	16.3994	0.244503	9.0763e+08	7.36543e+08	5.56467e+08	6.0787e+08	4.16739e+09	3.8649e+09	2.5971e+09	0.217793	0.190573	0.176305	0.234057	-0.0577516	-0.246742	1.71471	2.42935	4.32211	3.11177	1.71491	2.42975	4.32303	3.11233
200000018892	000665	2014-10-11	2014	R	8.11958e+09	7.60524e+09	7.5153e+09	3.3135e+09	0.036852	0.048861	0.032586	0.055501	-0.018649	-0.00664	-0.022915	0.05166	0.069471	0.048756	0.079239	-0.027579	-0.009768	-0.030483	5	1	4	4.51	1	3.51	8.2367e+08	7.92996e+08	5.87196e+08	3.63895e+08	8.11958e+09	7.60524e+09	3.3135e+09	0.101442	0.10427	0.0781334	0.109822	-0.0316884	-0.288543	1.29391	1.31048	1.13518	1.2855	1.40556	1.93464	1.41652	1.5843
200000014342	000671	2012-02-24	2012	K	4.62294e+10	32710619895	1.64453e+10	1.31887e+10	0.027727	0.018296	0.03251	0.021754	0.005973	-0.003458	0.010756	0.18108	0.139252	0.137805	0.066087	0.114993	0.073165	0.071718	41	33	0.242424	37.015	29.4935	0.255022	8.94575e+08	5.93424e+08	3.317e+08	1.99398e+08	4.62294e+10	32710619895	1.31887e+10	0.0193508	0.0181416	0.0201699	0.0151188	0.00505102	0.334088	1.18736	1.1622	1.2671	0.959972	1.23218	1.16512	1.26928	0.928895
200000014344	000672	2013-04-18	2013	C	4.67806e+09	3.85037e+09	3.31097e+09	9.65213e+07	0.012842	0.095949	0.078727	0.009465	0.003377	0.086484	0.069262	0.032217	0.20802	0.177136	0.034772	-0.002555	0.173248	0.142364	7	2	2.5	6.7	2	2.35	3.00072e+08	3.11593e+08	2.86362e+08	1.04403e+07	4.67806e+09	3.85037e+09	9.65213e+07	0.0641444	0.0809255	0.0864889	0.108165	-0.0216765	-0.200401	1.28595	1.37522	1.1859	#N/A	2.07975	2.44899	1.71788	#N/A
200000024324	000672	2014-12-23	2014	C	5.81305e+09	4.67806e+09	3.85037e+09	3.31097e+09	0.02392	0.012842	0.095949	0.078727	-0.054807	-0.065885	0.017222	0.086727	0.032217	0.20802	0.177136	-0.090409	-0.144919	0.030884	3	7	-0.571429	2.7	6.7	-0.597015	3.80094e+08	3.00072e+08	3.11593e+08	2.86362e+08	5.81305e+09	4.67806e+09	3.31097e+09	0.0653864	0.0641444	0.0809255	0.0864889	-0.0055634	-0.064325	2.45135	1.28595	1.37522	1.1859	2.45135	2.07975	2.44899	1.71788
200000033511	000676	2016-04-28	2016	C	7.88966e+09	7.02731e+09	6.49127e+09	3.12566e+08	0.090487	0.075203	0.048721	-0.013503	0.10399	0.088706	0.062224	0.121724	0.104542	0.068606	-0.028989	0.150713	0.133531	0.097595	32	5	5.4	31.0313	2.8	10.0826	5.4552e+08	4.19553e+08	2.07388e+08	1.4781e+08	7.88966e+09	7.02731e+09	3.12566e+08	0.0691437	0.0597032	0.0319488	0.472891	-0.440942	-0.932439	1.13731	1.26506	#N/A	27.338	1.41821	1.80878	#N/A	34.0092
200000014348	000681	2012-07-20	2012	C	1.5237e+09	2.08595e+08	1.94749e+08	1.41525e+08	0.093863	0.06282	0.064245	0.041109	0.052754	0.021711	0.023136	0.103445	0.077458	0.080167	0.042026	0.061419	0.035432	0.038141	2	1	1	1.51	1	0.51	9.31772e+07	2.34917e+07	1.4029e+07	1.71908e+07	1.5237e+09	2.08595e+08	1.41525e+08	0.0611517	0.112619	0.0720363	0.121468	-0.0494318	-0.406953	2.7594	8.86507	#N/A	#N/A	9.31772	12.0323	#N/A	#N/A
200000016658	000681	2014-03-20	2014	C	3.52357e+09	2.77012e+09	1.5237e+09	2.08595e+08	0.065433	0.061748	0.093863	0.06282	0.002613	-0.001072	0.031043	0.098826	0.080995	0.103445	0.077458	0.021368	0.003537	0.025987	11	2	4.5	10.1396	1.51	5.71497	1.97441e+08	1.23729e+08	9.31772e+07	2.34917e+07	3.52357e+09	2.77012e+09	2.08595e+08	0.0560346	0.0446656	0.0611517	0.112619	-0.0514669	-0.457002	1.878	3.48464	2.7594	8.86507	4.12753	9.85054	9.31772	12.0323
200000033315	000681	2015-10-08	2015	R	4.09947e+09	3.52357e+09	2.77012e+09	1.5237e+09	0.076246	0.065433	0.061748	0.093863	-0.017617	-0.02843	-0.032115	0.120058	0.098826	0.080995	0.103445	0.016613	-0.004619	-0.02245	24	11	1.18182	20.87	10.1396	1.05827	2.31803e+08	1.97441e+08	1.23729e+08	9.31772e+07	4.09947e+09	3.52357e+09	1.5237e+09	0.0565447	0.0560346	0.0446656	0.0611517	-0.0164861	-0.269594	2.07757	1.878	3.48464	2.7594	3.69738	4.12753	9.85054	9.31772
200000018896	000683	2014-08-27	2014	C	2.22334e+10	1.93817e+10	1.953e+10	1.17555e+10	-0.028498	0.005403	0.014168	0.003456	-0.031954	0.001947	0.010712	-0.064924	0.012673	0.032365	0.009702	-0.074626	0.002971	0.022663	17	17	0	13.6425	13.4814	0.0119498	1.57081e+09	1.71239e+09	1.45662e+09	7.78155e+08	2.22334e+10	1.93817e+10	1.17555e+10	0.0706508	0.0883508	0.0745835	0.0661948	0.00838868	0.126727	1.05826	1.021	0.953285	0.904414	1.11898	1.03639	0.915397	0.904414
200000031917	000685	2015-07-11	2015	D	1.5843e+10	1.50591e+10	1.37448e+10	9.95541e+09	0.069474	0.066386	0.110591	0.077972	-0.008498	-0.011586	0.032619	0.089956	0.086896	0.137697	0.101656	-0.0117	-0.01476	0.036041	13	10	0.3	10.83	7.34	0.475477	3.13423e+08	3.62447e+08	3.2254e+08	2.85098e+08	1.5843e+10	1.50591e+10	9.95541e+09	0.019783	0.0240683	0.0234664	0.0286375	-0.00517116	-0.180573	1.15466	1.23688	1.48378	1.69114	1.18204	1.32626	1.71545	1.97175
200000025088	000698	2015-09-30	2015	C	9.85984e+09	1.05979e+10	9.63062e+09	7.54079e+09	0.023116	0.031999	0.019317	0.002186	0.02093	0.029813	0.017131	0.051957	0.080512	0.048034	0.005312	0.046645	0.0752	0.042722	4	4	0	3.6533	3.66	-0.0018306	6.32363e+08	6.16168e+08	6.43989e+08	4.90653e+08	9.85984e+09	1.05979e+10	7.54079e+09	0.0641352	0.0581406	0.0668689	0.0650666	0.00180235	0.0277001	1.02443	1.1122	1.14384	1.03276	1.0463	1.21267	1.27265	1.03453
200000014365	000700	2012-11-21	2012	C	3.92856e+09	3.88782e+09	4.03136e+09	3.92063e+09	0.063341	0.0562	0.045551	0.025595	0.037746	0.030605	0.019956	0.178974	0.140335	0.134348	0.083387	0.095587	0.056948	0.050961	7	8	-0.125	6.51	7.51	-0.133156	5.25776e+08	4.63491e+08	4.36632e+08	3.75325e+08	3.92856e+09	3.88782e+09	3.92063e+09	0.133834	0.119216	0.108309	0.0957308	0.0125782	0.131392	1.62863	1.31892	1.07874	1.12423	1.62863	1.31892	1.07874	1.12423
200000034717	000700	2015-11-25	2015	C	7.53249e+09	5.93437e+09	4.55773e+09	3.92856e+09	0.017851	0.031372	0.065034	0.063341	-0.04549	-0.031969	0.001693	0.050007	0.059991	0.12287	0.178974	-0.128967	-0.118983	-0.056104	11	8	0.375	9	8	0.125	9.04753e+08	5.83907e+08	5.13511e+08	5.25776e+08	7.53249e+09	5.93437e+09	3.92856e+09	0.120113	0.0983941	0.112668	0.133834	-0.0211663	-0.158153	1.17783	1.47277	2.18952	1.62863	1.18289	1.48621	2.38028	1.62863
200000014367	000705	2012-08-14	2012	F	1.80256e+09	1.74372e+09	1.65225e+09	1.22066e+09	0.022641	0.03773	0.028642	0.027467	-0.004826	0.010263	0.001175	0.033382	0.055855	0.042624	0.061179	-0.027797	-0.005324	-0.018555	7	6	0.166667	5.9002	4.9002	0.204073	2.62052e+08	2.07738e+08	1.9489e+08	1.72911e+08	1.80256e+09	1.74372e+09	1.22066e+09	0.145378	0.119135	0.117954	0.141653	-0.0236989	-0.167302	1.98207	1.63417	1.38643	1.4252	2.20318	1.77695	1.65057	1.53671
200000014369	000710	2013-01-31	2013	C	4.98882e+08	4.45854e+08	4.10084e+08	3.41018e+08	-0.026076	0.015232	-0.015191	0.00065	-0.026726	0.014582	-0.015841	-0.110535	0.052229	-0.051484	0.001793	-0.112328	0.050436	-0.053277	1	1	0	0.7	0.7	0	4.84996e+07	4.97154e+07	4.18724e+07	3.90722e+07	4.98882e+08	4.45854e+08	3.41018e+08	0.0972166	0.111506	0.102107	0.114575	-0.0124686	-0.108824	13.1539	4.28613	#N/A	4.60112	13.1539	4.28613	#N/A	4.60112
200000030486	000716	2015-05-20	2015	C	5.04678e+09	3.1157e+09	2.82475e+09	2.3286e+09	0.020759	0.008077	0.052781	0.02654	-0.005781	-0.018463	0.026241	0.038532	0.013811	0.085796	0.034136	0.004396	-0.020325	0.05166	16	11	0.454545	15.1993	10.5993	0.433991	6.09121e+08	5.0483e+08	4.8907e+08	4.10088e+08	5.04678e+09	3.1157e+09	2.3286e+09	0.120695	0.162028	0.173138	0.176109	-0.00297161	-0.0168737	1.14995	1.9031	1.91027	1.5271	1.16346	2.06459	2.30413	1.96017
200000016679	000718	2013-10-09	2013	K	2.47837e+10	2.13762e+10	2.06969e+10	1.91384e+10	0.035602	0.035675	0.031606	0.044866	-0.009264	-0.009191	-0.01326	0.092261	0.156444	0.151125	0.166519	-0.074258	-0.010075	-0.015394	20	22	-0.0909091	19.88	21.42	-0.0718954	4.19561e+08	3.48971e+08	3.42194e+08	2.61117e+08	2.47837e+10	2.13762e+10	1.91384e+10	0.0169289	0.0163253	0.0165336	0.0136436	0.00289003	0.211823	1.77383	1.2987	1.1741	1.41399	2.22916	1.41523	1.24201	1.57716
200000022422	000718	2014-08-06	2014	K	2.11929e+10	2.47837e+10	2.13762e+10	2.06969e+10	0.050056	0.035602	0.035675	0.031606	0.01845	0.003996	0.004069	0.128874	0.092261	0.156444	0.151125	-0.022251	-0.058864	0.005319	20	20	0	20	19.88	0.00603622	4.24727e+08	4.19561e+08	3.48971e+08	3.42194e+08	2.11929e+10	2.47837e+10	2.06969e+10	0.020041	0.0169289	0.0163253	0.0165336	-0.000208373	-0.012603	1.53341	1.77383	1.2987	1.1741	1.84733	2.22916	1.41523	1.24201
200000016680	000719	2014-08-06	2014	R	1.01483e+10	9.29866e+09	8.57573e+09	2.93366e+09	0.066222	0.075045	0.074403	0.096012	-0.02979	-0.020967	-0.021609	0.100519	0.113841	0.114048	0.137713	-0.037194	-0.023872	-0.023665	16	13	0.230769	14	12.6424	0.107385	1.51669e+09	1.41628e+09	1.39618e+09	3.19883e+08	1.01483e+10	9.29866e+09	2.93366e+09	0.149452	0.15231	0.162806	0.109039	0.0537675	0.493103	1.32711	1.69606	1.11726	1.21734	1.50169	2.06754	1.86658	2.0445
200000024482	000722	2015-01-28	2015	D	3.13945e+09	3.05642e+09	2.89919e+09	3.05157e+09	0.02481	0.044266	0.043884	0.063172	-0.038362	-0.018906	-0.019288	0.026634	0.047524	0.047156	0.077271	-0.050637	-0.029747	-0.030115	4	4	0	2.9314	2.9314	0	5.15256e+07	4.54419e+07	4.69902e+07	6.30847e+07	3.13945e+09	3.05642e+09	3.05157e+09	0.0164123	0.0148677	0.0162081	0.0206729	-0.0044648	-0.215974	1.4553	2.22652	3.05202	1.24032	1.4553	2.22653	3.05203	1.41602
200000035192	000723	2016-01-28	2016	C	1.8685e+10	1.38176e+10	1.25963e+10	1.48607e+10	0.110719	0.088663	0.060867	-0.027451	0.13817	0.116114	0.088318	0.255479	0.145799	0.10362	-0.061268	0.316747	0.207067	0.164888	13	10	0.3	12.1196	8.8196	0.374167	1.39443e+09	1.22865e+09	8.95854e+08	9.26905e+08	1.8685e+10	1.38176e+10	1.48607e+10	0.0746281	0.0889191	0.0711207	0.0623727	0.00874796	0.140253	1.07122	1.37901	1.18372	1.12052	1.2695	2.43926	3.1507	2.21178
200000031502	000725	2015-09-01	2015	C	256108741849	205135011042	152592894442	136240283477	0.030692	0.00997	0.010735	0.019935	0.010757	-0.009965	-0.0092	0.075375	0.022226	0.020907	0.03529	0.040085	-0.013064	-0.014383	26	24	0.0833333	23.9495	22.6961	0.0552253	11786493998	9901922470	7461830065	4687398286	256108741849	205135011042	136240283477	0.0460214	0.0482703	0.0489002	0.0344054	0.0144949	0.421297	1.37352	1.02475	1.11105	1.09885	1.37354	1.03647	1.16252	1.29313
200000014398	000739	2013-01-08	2013	C	5.39494e+09	5.06181e+09	4.66226e+09	4.10722e+09	0.038597	0.064545	0.03453	0.03276	0.005837	0.031785	0.00177	0.08616	0.141685	0.086653	0.09853	-0.01237	0.043155	-0.011877	22	19	0.157895	18.8296	18.2796	0.0300882	9.238e+08	7.94925e+08	6.57528e+08	6.27706e+08	5.39494e+09	5.06181e+09	4.10722e+09	0.171235	0.157044	0.141032	0.15283	-0.0117978	-0.0771956	1.85146	1.84741	1.46272	1.20881	2.2952	2.28905	1.73491	1.20884
200000016721	000757	2013-06-04	2013	C	8.92667e+08	9.1923e+08	5.15774e+08	5.92897e+08	0.016841	0.019776	0.106765	0.062211	-0.04537	-0.042435	0.044554	0.027506	0.034374	0.459017	0.642121	-0.614615	-0.607747	-0.183104	2	1	1	2	1	1	95978995	7.91135e+07	8.4565e+07	8.41181e+07	8.92667e+08	9.1923e+08	5.92897e+08	0.107519	0.0860649	0.163957	0.141876	0.0220811	0.155637	5.04721	3.03459	3.80343	#N/A	6.84331	3.93751	4.28319	#N/A
200000032524	000766	2016-01-07	2016	C	5.99707e+09	5.72684e+09	5.30352e+09	4.15569e+09	0.054897	0.044892	0.039958	0.001651	0.053246	0.043241	0.038307	0.069342	0.058184	0.050925	0.003055	0.066287	0.055129	0.04787	13	3	3.33333	12.15	3	3.05	1.42219e+09	8.97459e+08	3.61888e+08	1.14644e+08	5.99707e+09	5.72684e+09	4.15569e+09	0.237148	0.156711	0.0682356	0.0275874	0.0406482	1.47344	1.18625	#N/A	2.12216	2.3855	1.31389	#N/A	3.41542	2.76958
200000012007	000767	2013-03-02	2013	D	3.3196e+10	3.03016e+10	3.04791e+10	1.23085e+10	0.018075	0.02233	0.019762	0.003296	0.014779	0.019034	0.016466	0.080579	0.11107	0.113554	0.05042	0.030159	0.06065	0.063134	7	3	1.33333	5.2645	2.5278	1.08264	1.09101e+09	1.13342e+09	9.82353e+08	5.37014e+08	3.3196e+10	3.03016e+10	1.23085e+10	0.0328657	0.0374048	0.0322304	0.0436297	-0.0113992	-0.261273	1.11691	1.14578	1.03068	1.34007	1.16743	1.20877	1.05223	1.34007
200000014403	000778	2013-10-09	2013	C	5.08713e+10	5.32754e+10	5.11449e+10	4.02042e+10	0.009181	0.01045	0.021186	0.037708	-0.028527	-0.027258	-0.016522	0.025509	0.031447	0.062772	0.108279	-0.08277	-0.076832	-0.045507	16	16	0	12.67	11.93	0.0620285	2.78637e+09	2878332360	2.79526e+09	2.23434e+09	5.08713e+10	5.32754e+10	4.02042e+10	0.0547729	0.0540274	0.0546537	0.0555748	-0.000921111	-0.0165742	1.10489	1.0903	0.965021	0.971609	1.1049	1.09033	0.965009	0.95975
200000033820	000786	2016-11-03	2016	C	1.7908e+10	1.61107e+10	1.43493e+10	1.36044e+10	0.138523	0.14617	0.102123	0.089367	0.049156	0.056803	0.012756	0.171804	0.188457	0.140052	0.131274	0.04053	0.057183	0.008778	75	73	0.0273973	70.46	68.41	0.0299664	1.00424e+09	1.21244e+09	1.03594e+09	9.65555e+08	1.7908e+10	1.61107e+10	1.36044e+10	0.0560774	0.0752571	0.0721944	0.0709739	0.00122053	0.0171969	1.41167	2.36158	1.42628	1.54178	1.49189	2.7223	1.55343	1.55607
200000016731	000793	2013-02-06	2013	R	1.28026e+10	1.08355e+10	7.17748e+09	6.0647e+09	0.069027	0.096242	0.125802	0.08799	-0.018963	0.008252	0.037812	0.093669	0.14347	0.193537	0.137094	-0.043425	0.006376	0.056443	112	106	0.0566038	107.857	99.4269	0.0847879	1.02331e+09	9.20656e+08	8.92916e+08	8.09587e+08	1.28026e+10	1.08355e+10	6.0647e+09	0.0799301	0.0849667	0.124405	0.133492	-0.00908647	-0.0680677	2.38219	1.95629	2.77142	#N/A	2.67118	2.3904	3.40588	#N/A
200000021504	000793	2014-08-15	2014	R	1.33761e+10	1.28026e+10	1.08355e+10	7.17748e+09	0.076425	0.069027	0.096242	0.125802	-0.049377	-0.056775	-0.02956	0.102685	0.093669	0.14347	0.193537	-0.090852	-0.099868	-0.050067	87	112	-0.223214	81.6239	107.857	-0.243222	1.11088e+09	1.02331e+09	9.20656e+08	8.92916e+08	1.33761e+10	1.28026e+10	7.17748e+09	0.0830494	0.0799301	0.0849667	0.124405	-0.0394385	-0.317017	1.86827	2.38219	1.95629	2.77142	1.95847	2.67118	2.3904	3.40588
200000025461	000795	2015-08-14	2015	C	2.62512e+09	2.52509e+09	1.92685e+09	1.82521e+09	0.039398	0.012427	-0.030794	0.005906	0.033492	0.006521	-0.0367	0.049223	0.01569	-0.049849	0.013801	0.035422	0.001889	-0.06365	9	7	0.285714	8.26	6.26	0.319489	2.89543e+08	2.52971e+08	2.25614e+08	1.79448e+08	2.62512e+09	2.52509e+09	1.82521e+09	0.110297	0.100183	0.117089	0.0983163	0.0187729	0.190944	2.13562	2.18038	3.15335	2.12865	2.87713	3.04994	3.93243	2.39831
200000034774	000795	2016-05-26	2016	C	2.85549e+09	2.62512e+09	2.52509e+09	1.92685e+09	0.042459	0.039398	0.012427	-0.030794	0.073253	0.070192	0.043221	0.054611	0.049223	0.01569	-0.049849	0.10446	0.099072	0.065539	16	9	0.777778	14.32	8.26	0.733656	2.05944e+08	2.89543e+08	2.52971e+08	2.25614e+08	2.85549e+09	2.62512e+09	1.92685e+09	0.072122	0.110297	0.100183	0.117089	-0.0169061	-0.144386	1.50029	2.13562	2.18038	3.15335	1.63987	2.87713	3.04994	3.93243
200000030584	000796	2015-09-29	2015	H	6.0782e+09	5.40109e+09	3.53651e+09	1.26675e+09	0.040118	0.044551	0.064678	0.045761	-0.005643	-0.00121	0.018917	0.111379	0.116568	0.129848	0.087954	0.023425	0.028614	0.041894	51	16	2.1875	47.44	13.04	2.63804	1.01557e+09	8.6192e+08	6.19252e+08	2.07696e+08	6.0782e+09	5.40109e+09	1.26675e+09	0.167084	0.159583	0.175102	0.16396	0.0111425	0.0679589	1.45977	1.57293	#N/A	#N/A	2.49994	2.87022	#N/A	#N/A
200000025902	000797	2016-02-05	2016	K	1.57997e+10	1.52924e+10	1.09078e+10	9.98914e+09	0.026993	0.017068	0.01951	0.012928	0.014065	0.00414	0.006582	0.073126	0.047415	0.091499	0.093419	-0.020293	-0.046004	-0.00192	52	53	-0.0188679	48.1947	46.2448	0.0421647	2.15824e+08	3.69991e+08	3.22377e+08	5.19817e+08	1.57997e+10	1.52924e+10	9.98914e+09	0.01366	0.0241944	0.0295547	0.0520382	-0.0224835	-0.432058	1.00824	1.30894	1.5031	1.62897	1.00831	1.36353	1.58725	1.7326
200000025306	000798	2015-01-13	2015	A	1.02682e+09	8.99583e+08	8.51504e+08	9.29036e+08	0.048785	0.031292	-0.45052	0.020983	0.027802	0.010309	-0.471503	0.073035	0.048042	-0.700487	0.023136	0.049899	0.024906	-0.723623	9	6	0.5	7.96	5.88	0.353741	1.19552e+08	7.79409e+07	8.98963e+07	6.88837e+07	1.02682e+09	8.99583e+08	9.29036e+08	0.116429	0.0866411	0.105574	0.0741454	0.0314282	0.423872	2.93861	4.36065	5.45827	3.28399	2.93914	4.36146	5.4591	3.28403
200000016744	000801	2013-12-24	2013	C	4.75775e+09	2.98979e+09	3.18922e+09	2.83674e+09	0.049063	0.026146	0.023697	0.024065	0.024998	0.002081	-0.000368	0.101768	0.050557	0.05147	0.048734	0.053034	0.001823	0.002736	10	12	-0.166667	7.761	7.7592	0.000231983	5.88473e+08	3.9703e+08	3.37827e+08	3.32134e+08	4.75775e+09	2.98979e+09	2.83674e+09	0.123687	0.132795	0.105928	0.117083	-0.0111554	-0.0952779	3.55615	3.11468	2.11283	1.40067	3.84251	3.1147	2.11284	1.69777
200000014419	000802	2013-07-23	2013	N	1.42275e+09	1.50667e+09	1.0991e+09	9.53754e+08	0.014462	0.051355	0.029285	0.028678	-0.014216	0.022677	0.000607	0.01985	0.083035	0.037676	0.033043	-0.013193	0.049992	0.004633	6	6	0	5.6	6	-0.0666667	2.0646e+08	9.15289e+07	7.67923e+07	6.87243e+07	1.42275e+09	1.50667e+09	9.53754e+08	0.145114	0.0607491	0.0698681	0.0720567	-0.00218858	-0.030373	9.22639	3.24703	2.03314	1.51652	9.52519	3.32955	2.40962	1.70477
200000016745	000802	2014-01-11	2014	N	5.27662e+09	1.42275e+09	1.50667e+09	1.0991e+09	0.099327	0.014462	0.051355	0.029285	0.070042	-0.014823	0.02207	0.118387	0.01985	0.083035	0.037676	0.080711	-0.017826	0.045359	8	6	0.333333	7.6	5.6	0.357143	2.15614e+08	2.0646e+08	9.15289e+07	7.67923e+07	5.27662e+09	1.42275e+09	1.0991e+09	0.0408622	0.145114	0.0607491	0.0698681	-0.00911906	-0.130518	1.95375	9.22639	3.24703	2.03314	2.82287	9.52519	3.32955	2.40962
200000024330	000802	2016-11-26	2016	R	6.47294e+09	5.63965e+09	5.27662e+09	1.42275e+09	0.018756	0.056794	0.099327	0.014462	0.004294	0.042332	0.084865	0.024749	0.06661	0.118387	0.01985	0.004899	0.04676	0.098537	6	8	-0.25	6	7.65	-0.215686	1.66028e+08	1.8888e+08	2.15614e+08	2.0646e+08	6.47294e+09	5.63965e+09	1.42275e+09	0.0256496	0.0334914	0.0408622	0.145114	-0.104251	-0.718412	1.2526	1.55044	1.95375	9.22639	1.46649	2.03726	2.82287	9.52519
200000026663	000811	2015-08-11	2015	C	5.55892e+09	5.27623e+09	4.41661e+09	2.91657e+09	0.059577	0.060684	0.074222	0.078056	-0.018479	-0.017372	-0.003834	0.116121	0.133492	0.157534	0.132963	-0.016842	0.000529	0.024571	24	11	1.18182	22.2028	9.0111	1.46394	7.11192e+08	6.28812e+08	6.44517e+08	3.37976e+08	5.55892e+09	5.27623e+09	2.91657e+09	0.127937	0.119178	0.14593	0.115881	0.0300492	0.259311	1.38222	1.72458	1.95064	#N/A	1.41267	1.78231	2.04889	#N/A
200000034532	000812	2017-11-24	2017	C	2.99414e+09	2.60566e+09	2.43115e+09	1.79563e+09	0.01109	0.009085	0.020803	0.032058	-0.020968	-0.022973	-0.011255	0.023161	0.016889	0.03595	0.050758	-0.027597	-0.033869	-0.014808	18	13	0.384615	16.7442	11.3142	0.479928	2.36644e+08	2.10957e+08	1.49038e+08	1.16378e+08	2.99414e+09	2.60566e+09	1.79563e+09	0.0790355	0.0809611	0.0613035	0.0648117	-0.00350818	-0.0541289	1.32124	1.42099	1.81235	3.47205	1.36839	1.48278	1.93269	3.47777
200000021183	000816	2014-09-30	2014	C	6.47368e+09	6.62641e+09	7.13334e+09	5.42557e+09	-0.025401	0.000625	0.006003	0.014889	-0.04029	-0.014264	-0.008886	-0.044206	0.001102	0.011532	0.038465	-0.082671	-0.037363	-0.026933	17	14	0.214286	14.4422	12.6322	0.143285	3.80711e+08	3.62706e+08	3.86019e+08	3.79585e+08	6.47368e+09	6.62641e+09	5.42557e+09	0.0588091	0.0547365	0.0541148	0.0699624	-0.0158476	-0.226516	1.62872	1.93508	1.51785	1.49187	1.81929	2.21851	1.67482	1.49188
200000016753	000821	2013-07-13	2013	C	2.77839e+09	1.93932e+09	1.88262e+09	1.46106e+09	0.023625	0.011322	0.006126	-0.057044	0.080669	0.068366	0.06317	0.036951	0.018703	0.009984	-0.078233	0.115184	0.096936	0.088217	8	7	0.142857	7.1495	6.9993	0.0214593	2.18787e+08	1.96823e+08	1.51038e+08	1.2893e+08	2.77839e+09	1.93932e+09	1.46106e+09	0.078746	0.101491	0.0802273	0.088244	-0.00801671	-0.0908471	2.55833	2.12137	1.07965	1.14512	3.1565	2.12143	1.07965	1.14513
200000022172	000821	2015-04-11	2015	C	3.0323e+09	2.95324e+09	2.77839e+09	1.93932e+09	0.052762	0.033144	0.023625	0.011322	0.04144	0.021822	0.012303	0.082833	0.052349	0.036951	0.018703	0.06413	0.033646	0.018248	7	7	0	6.5233	5.5495	0.175475	2.87427e+08	2.22032e+08	2.18787e+08	1.96823e+08	3.0323e+09	2.95324e+09	1.93932e+09	0.0947884	0.0751824	0.078746	0.101491	-0.0227448	-0.224107	1.95816	2.44094	2.55833	2.12137	2.32607	2.99394	3.1565	2.12143
200000012033	000826	2012-01-17	2012	N	9.54893e+09	7.44725e+09	6.32962e+09	3.78361e+09	0.08329	0.079066	0.068956	0.081195	0.002095	-0.002129	-0.012239	0.150755	0.133805	0.111055	0.181647	-0.030892	-0.047842	-0.070592	38	26	0.461538	36.76	24.8481	0.479389	4.87234e+08	2.06335e+08	2.442e+08	1.88055e+08	9.54893e+09	7.44725e+09	3.78361e+09	0.051025	0.0277062	0.0385805	0.0497025	-0.011122	-0.223771	2.85433	3.34577	2.66004	3.23428	2.8638	3.42956	2.71715	3.30608
200000016761	000826	2014-02-27	2014	N	2.29436e+10	1.58487e+10	9.54893e+09	7.44725e+09	0.047227	0.05898	0.08329	0.079066	-0.031839	-0.020086	0.004224	0.129437	0.14876	0.150755	0.133805	-0.004368	0.014955	0.01695	90	59	0.525424	85.86	57.56	0.491661	9.96437e+08	8.08787e+08	4.87234e+08	2.06335e+08	2.29436e+10	1.58487e+10	7.44725e+09	0.0434298	0.0510318	0.051025	0.0277062	0.0233188	0.841648	1.85583	2.71005	2.85433	3.34577	1.86313	2.71977	2.8638	3.42956
200000024524	000826	2015-01-24	2015	N	3.33155e+10	2.29436e+10	1.58487e+10	9.54893e+09	0.038079	0.047227	0.05898	0.08329	-0.045211	-0.036063	-0.02431	0.084187	0.129437	0.14876	0.150755	-0.066568	-0.021318	-0.001995	142	90	0.577778	135.67	85.86	0.58013	1.42149e+09	9.96437e+08	8.08787e+08	4.87234e+08	3.33155e+10	2.29436e+10	9.54893e+09	0.0426675	0.0434298	0.0510318	0.051025	6.75972e-06	0.000132479	1.46528	1.85583	2.71005	2.85433	1.56046	1.86313	2.71977	2.8638
200000033487	000826	2016-01-29	2016	N	3.99527e+10	3.33155e+10	2.29436e+10	1.58487e+10	0.017255	0.038079	0.047227	0.05898	-0.041725	-0.020901	-0.011753	0.044748	0.084187	0.129437	0.14876	-0.104012	-0.064573	-0.019323	205	142	0.443662	196.081	135.67	0.445281	1.7761e+09	1.42149e+09	9.96437e+08	8.08787e+08	3.99527e+10	3.33155e+10	1.58487e+10	0.0444551	0.0426675	0.0434298	0.0510318	-0.00760191	-0.148964	0.988758	1.46528	1.85583	2.71005	0.986436	1.56046	1.86313	2.71977
200000021506	000828	2015-01-24	2015	G	1.02167e+10	8.91404e+09	8.32233e+09	5.88958e+09	0.087032	0.093039	0.098202	0.101786	-0.014754	-0.008747	-0.003584	0.156436	0.161795	0.178316	0.14483	0.011606	0.016965	0.033486	2	2	0	2	1.51	0.324503	3.46888e+07	5.83712e+07	1.06781e+08	1.13749e+08	1.02167e+10	8.91404e+09	5.88958e+09	0.00339532	0.00654823	0.0128307	0.0193136	-0.00648294	-0.335666	1.57407	1.89198	2.0356	1.73569	1.57407	1.89198	2.0356	1.73569
200000035134	000829	2016-03-29	2016	F	1.27083e+10	1.41589e+10	1.17898e+10	1.11901e+10	-0.018147	0.017525	0.022783	-0.033426	0.015279	0.050951	0.056209	-0.092868	0.085753	0.102882	-0.162207	0.069339	0.24796	0.265089	6	10	-0.4	5.7	4.6473	0.226519	1.70918e+09	1.36916e+09	1.33788e+09	1.54905e+09	1.27083e+10	1.41589e+10	1.11901e+10	0.134493	0.0966993	0.113478	0.13843	-0.0249516	-0.180247	1.2353	1.45455	#N/A	#N/A	1.26265	1.50771	#N/A	#N/A
200000014430	000831	2013-01-30	2013	C	2.23681e+09	2.61482e+09	2.88381e+09	2.78018e+09	-0.183996	-0.024103	0.077744	0.095792	-0.279788	-0.119895	-0.018048	-0.189845	-0.024485	0.08471	0.121127	-0.310972	-0.145612	-0.036417	4	4	0	4	4	0	5.89583e+07	4.59137e+07	42961880	2.98328e+08	2.23681e+09	2.61482e+09	2.78018e+09	0.0263581	0.017559	0.0148976	0.107305	-0.0924076	-0.861166	7.16009	8.79161	5.38408	#N/A	9.10818	11.2656	7.58224	#N/A
200000023439	000831	2014-10-08	2014	C	2.17883e+09	2.23681e+09	2.61482e+09	2.88381e+09	0.00784	-0.183996	-0.024103	0.077744	-0.069904	-0.26174	-0.101847	0.008273	-0.189845	-0.024485	0.08471	-0.076437	-0.274555	-0.109195	5	4	0.25	4.75	4	0.1875	6.93795e+07	5.89583e+07	4.59137e+07	42961880	2.17883e+09	2.23681e+09	2.88381e+09	0.0318426	0.0263581	0.017559	0.0148976	0.00266141	0.178647	5.51761	7.16009	8.79161	5.38408	5.51765	9.10818	11.2656	7.58224
200000023105	000833	2015-08-04	2015	C	3.38057e+09	3.41917e+09	3.4056e+09	1.24035e+09	0.023733	0.01133	0.039496	0.022692	0.001041	-0.011362	0.016804	0.029412	0.014717	0.051004	0.033163	-0.003751	-0.018446	0.017841	5	3	0.666667	5	3	0.666667	1.88944e+08	2.05494e+08	2.74692e+08	1.59143e+08	3.38057e+09	3.41917e+09	1.24035e+09	0.0558911	0.0601007	0.0806588	0.128304	-0.0476457	-0.371349	1.30854	1.69907	#N/A	2.39717	1.54546	2.23586	#N/A	2.39718
200000016767	000836	2013-12-24	2013	C	3.34914e+09	2.28319e+09	2.45579e+09	2.35286e+09	0.039784	-0.081723	0.007366	0.025329	0.014455	-0.107052	-0.017963	0.071315	-0.21702	0.017288	0.059504	0.011811	-0.276524	-0.042216	12	13	-0.0769231	10.2155	11.3369	-0.0989159	2.06052e+08	2.04651e+08	1.86467e+08	1.86784e+08	3.34914e+09	2.28319e+09	2.35286e+09	0.0615238	0.0896336	0.0759295	0.0793859	-0.00345634	-0.0435385	#N/A	1.64957	1.25996	1.13002	#N/A	1.64959	1.25997	1.13002
200000030621	000838	2015-07-03	2015	K	8.61577e+09	5.3032e+09	5.22011e+09	2.69228e+09	0.024637	0.019396	0.014849	0.027224	-0.002587	-0.007828	-0.012375	0.11291	0.060634	0.048937	0.156466	-0.043556	-0.095832	-0.107529	13	6	1.16667	11.16	5.7	0.957895	1.55314e+08	1.31526e+08	1.08265e+08	7.21948e+07	8.61577e+09	5.3032e+09	2.69228e+09	0.0180267	0.0248012	0.02074	0.0268155	-0.00607544	-0.226565	1.30307	1.90408	2.22024	1.42367	1.52772	2.57126	3.1197	1.42367
200000030765	000850	2015-06-02	2015	C	7.87198e+09	7.79544e+09	8.57173e+09	6.67771e+09	0.010507	0.008288	0.005233	0.053456	-0.042949	-0.045168	-0.048223	0.017718	0.013576	0.00826	0.090143	-0.072425	-0.076567	-0.081883	22	17	0.294118	19.3684	14.1184	0.371855	3.57133e+08	3.13821e+08	3.11065e+08	2.91127e+08	7.87198e+09	7.79544e+09	6.67771e+09	0.0453676	0.040257	0.0362896	0.0435968	-0.00730716	-0.167608	0.954815	1.11092	1.32964	1.49064	0.954802	1.11095	1.32981	1.49088
200000016785	000851	2014-09-19	2014	F	7.75764e+09	6.4878e+09	6.17683e+09	5.50735e+09	0.015579	0.018043	0.016309	0.013722	0.001857	0.004321	0.002587	0.037253	0.040575	0.036279	0.032341	0.004912	0.008234	0.003938	11	10	0.1	9.9786	8.6657	0.151505	4.19805e+08	4.20156e+08	3.57073e+08	2.64654e+08	7.75764e+09	6.4878e+09	5.50735e+09	0.054115	0.064761	0.0578084	0.0480547	0.00975374	0.202972	1.42971	1.8084	1.50973	1.4528	1.51178	1.98	1.62177	1.48254
200000035164	000851	2016-12-02	2016	F	8.74011e+09	8.16795e+09	7.75764e+09	6.4878e+09	0.006664	0.022838	0.015579	0.018043	-0.011379	0.004795	-0.002464	0.014878	0.053923	0.037253	0.040575	-0.025697	0.013348	-0.003322	14	13	0.0769231	12.6511	11.3908	0.110642	4.5338e+08	4.82552e+08	4.19805e+08	4.20156e+08	8.74011e+09	8.16795e+09	6.4878e+09	0.0518735	0.0590787	0.054115	0.064761	-0.010646	-0.164389	1.04382	1.22657	1.42971	1.8084	1.04642	1.2543	1.51178	1.98
200000023644	000852	2015-06-20	2015	C	6.99699e+09	6.52013e+09	7.37834e+09	2.2954e+09	0.004957	-0.123901	0.00577	0.027062	-0.022105	-0.150963	-0.021292	0.018269	-0.439969	0.015905	0.050612	-0.032343	-0.490581	-0.034707	8	5	0.6	7.25	4.356	0.664371	8.39691e+08	8.26372e+08	9.67035e+08	2.91999e+08	6.99699e+09	6.52013e+09	2.2954e+09	0.120007	0.126742	0.131064	0.127211	0.00385325	0.0302903	1.55702	1.71285	1.84346	2.00762	1.55702	1.71285	1.96926	4.10056
200000031964	000856	2015-11-26	2015	C	1.84036e+09	1.64709e+09	2.23809e+09	2.44352e+09	0.007723	0.013992	-0.089616	-0.033472	0.041195	0.047464	-0.056144	0.039085	0.065953	-0.677747	-0.154458	0.193543	0.220411	-0.523289	7	7	0	5.521	5.271	0.0474293	129694944	1.22155e+08	1.77242e+08	1.73958e+08	1.84036e+09	1.64709e+09	2.44352e+09	0.0704725	0.0741644	0.0791936	0.0711917	0.00800191	0.112399	3.32976	2.94747	2.33845	1.28956	3.32976	2.94747	2.33845	1.49769
200000018911	000862	2014-10-31	2014	C	1.00151e+10	9.36188e+09	9.52816e+09	4.75923e+09	0.001807	-0.013143	0.003	-0.030375	0.032182	0.017232	0.033375	0.006168	-0.071307	0.015337	-0.418475	0.424643	0.347168	0.433812	7	3	1.33333	4.05	2.05	0.97561	4.35439e+08	5.20956e+08	5.47494e+08	3.03044e+08	1.00151e+10	9.36188e+09	4.75923e+09	0.0434783	0.0556465	0.0574606	0.063675	-0.00621442	-0.0975958	1.10287	1.2015	1.12386	1.29915	1.16664	1.38555	1.237	1.29915
200000016791	000863	2013-12-04	2013	K	1.34766e+10	1.15182e+10	8.07609e+09	5.21716e+09	0.005906	0.010314	0.056236	0.078805	-0.072899	-0.068491	-0.022569	0.026408	0.038681	0.233746	0.295447	-0.269039	-0.256766	-0.061701	22	17	0.294118	20.7131	15.7431	0.315694	4.9503e+08	3.16159e+08	2.51286e+08	1.46191e+08	1.34766e+10	1.15182e+10	5.21716e+09	0.0367326	0.0274486	0.0311148	0.0280211	0.00309367	0.110405	1.58061	1.05992	1.06605	1.14639	1.61031	1.3186	1.35943	1.7966
200000031805	000863	2016-05-26	2016	K	1.30421e+10	1.30699e+10	1.3862e+10	1.34766e+10	-0.038233	0.017197	0.067754	0.005906	-0.044139	0.011291	0.061848	-0.089457	0.035383	0.141828	0.026408	-0.115865	0.008975	0.11542	35	28	0.25	32.7931	26.7331	0.226685	3.84666e+08	3.27609e+08	4.83389e+08	4.9503e+08	1.30421e+10	1.30699e+10	1.34766e+10	0.0294943	0.0250659	0.0348715	0.0367326	-0.00186111	-0.0506664	0.989107	1.04868	1.24325	1.58061	0.983718	1.07323	1.36931	1.61031
200000031285	000875	2015-06-11	2015	D	3.5181e+10	3.00734e+10	2.28725e+10	2.03177e+10	-0.008375	0.000899	0.006403	0.002992	-0.011367	-0.002093	0.003411	-0.03478	0.003143	0.030825	0.013336	-0.048116	-0.010193	0.017489	27	15	0.8	23.9311	12.2311	0.956578	8.31523e+08	8.19376e+08	8.30924e+08	8.11931e+08	3.5181e+10	3.00734e+10	2.03177e+10	0.0236356	0.0272459	0.0363285	0.0399619	-0.00363333	-0.0909199	0.9979	1.02531	1.28813	1.05975	0.996518	1.03314	1.37912	1.13222
200000034804	000881	2016-12-17	2016	S	1.18176e+10	1.15476e+10	1.10956e+10	4.92512e+09	0.031962	0.036818	0.028443	-0.260085	0.292047	0.296903	0.288528	0.062441	0.076256	0.060528	-1.34056	1.403	1.41681	1.40108	68	48	0.416667	58.107	39.099	0.486151	7.98263e+08	8.71622e+08	2.86261e+08	3.12929e+08	1.18176e+10	1.15476e+10	4.92512e+09	0.0675487	0.0754805	0.0257995	0.0635374	-0.0377379	-0.593948	1.02133	1.20777	1.28926	2.01966	1.07098	1.71195	1.29015	2.02282
200000033721	000882	2017-01-25	2017	L	1.39459e+10	1.37782e+10	1.38889e+10	1.07478e+10	0.002861	0.002102	0.000732	0.009718	-0.006857	-0.007616	-0.008986	0.004845	0.003628	0.001285	0.016697	-0.011852	-0.013069	-0.015412	49	28	0.75	38.9	26.94	0.44395	7.15286e+08	7.89219e+08	7.56285e+08	6.57192e+08	1.39459e+10	1.37782e+10	1.07478e+10	0.05129	0.0572804	0.0544523	0.0611467	-0.00669444	-0.109482	0.865079	0.876267	1.02581	1.30862	0.851208	0.863545	1.03174	1.36452
200000030881	000883	2015-12-29	2015	D	4.63569e+10	4.17617e+10	4.29878e+10	3.36738e+10	0.044781	0.046925	0.037639	0.03834	0.006441	0.008585	-0.000701	0.073629	0.07408	0.066194	0.082359	-0.00873	-0.008279	-0.016165	42	34	0.235294	37.2131	29.6307	0.255897	7.54821e+08	8.3552e+08	1.10229e+09	1.16967e+09	4.63569e+10	4.17617e+10	3.36738e+10	0.0162828	0.0200068	0.025642	0.0347352	-0.00909321	-0.261787	1.03429	1.06591	1.29644	#N/A	1.04174	1.08023	1.36085	#N/A
200000030142	000885	2015-11-27	2015	C	8.10169e+09	6.31265e+09	5.93497e+09	5.6628e+09	0.081916	0.011824	0.014102	0.043019	0.038897	-0.031195	-0.028917	0.329974	0.025772	0.029654	0.086472	0.243502	-0.0607	-0.056818	22	15	0.466667	19.3411	13.0615	0.480772	8.02408e+08	6.73925e+08	6.57536e+08	7.50827e+08	8.10169e+09	6.31265e+09	5.6628e+09	0.0990421	0.106758	0.11079	0.132589	-0.0217993	-0.164412	1.60204	1.87487	1.61527	1.38186	1.70019	1.97327	1.68447	1.4248
200000014459	000889	2012-11-10	2012	F	2.81073e+09	1.72222e+09	1.82952e+09	1.58583e+09	0.035108	0.053864	0.060257	0.044206	-0.009098	0.009658	0.016051	0.046738	0.079431	0.101489	0.095358	-0.04862	-0.015927	0.006131	13	13	0	12.8983	12.8983	0	2.05282e+08	1.99206e+08	2.11839e+08	1.89813e+08	2.81073e+09	1.72222e+09	1.58583e+09	0.0730349	0.115668	0.115789	0.119693	-0.00390384	-0.0326154	1.75934	1.50294	1.55544	1.66164	2.3948	1.66189	1.731	1.66201
200000023065	000889	2014-11-28	2014	F	2.9899e+09	3.39316e+09	2.81073e+09	1.72222e+09	0.073566	0.045268	0.035108	0.053864	0.019702	-0.008596	-0.018756	0.0896	0.068255	0.046738	0.079431	0.010169	-0.011176	-0.032693	15	13	0.153846	14.8983	12.8983	0.155059	2.06456e+08	2.92736e+08	2.05282e+08	1.99206e+08	2.9899e+09	3.39316e+09	1.72222e+09	0.0690511	0.0862723	0.0730349	0.115668	-0.0426335	-0.368584	2.68642	2.60921	1.75934	1.50294	3.35475	3.24693	2.3948	1.66189
200000030622	000889	2015-06-09	2015	F	3.22319e+09	2.9899e+09	3.39316e+09	2.81073e+09	0.070918	0.073566	0.045268	0.035108	0.03581	0.038458	0.01016	0.0859	0.0896	0.068255	0.046738	0.039162	0.042862	0.021517	7	15	-0.533333	5	14.8983	-0.664391	2.1677e+08	2.06456e+08	2.92736e+08	2.05282e+08	3.22319e+09	2.9899e+09	2.81073e+09	0.0672533	0.0690511	0.0862723	0.0730349	0.0132374	0.181248	2.74749	2.68642	2.60921	1.75934	2.748	3.35475	3.24693	2.3948
200000033006	000892	2016-11-15	2016	I	4.9251e+09	4.11759e+09	3.31187e+09	8.70294e+06	0.06564	0.098956	0.074144	0.149405	-0.083765	-0.050449	-0.075261	0.094877	0.132195	0.091837	0.304115	-0.209238	-0.17192	-0.212278	11	2	4.5	11	2	4.5	2.86797e+08	2.4113e+08	1.68005e+08	3.63902e+06	4.9251e+09	4.11759e+09	8.70294e+06	0.0582317	0.0585609	0.0507282	0.418137	-0.367409	-0.87868	1.13507	1.44233	2.20954	729.629	1.25625	2.10496	4.33355	983.491
200000023107	000893	2015-08-04	2015	C	4.23525e+09	5.17086e+09	6.35122e+09	8.05729e+09	-0.182709	0.002623	0.006826	-0.0578	-0.124909	0.060423	0.064626	-0.199034	0.002905	0.009322	-0.859557	0.660523	0.862462	0.868879	14	10	0.4	10.04	8.14	0.233415	8.88818e+07	5.56612e+07	4.38416e+08	2.10925e+08	4.23525e+09	5.17086e+09	8.05729e+09	0.0209862	0.0107644	0.0690286	0.0261782	0.0428504	1.63687	1.41299	1.42031	1.6473	1.45318	1.77982	1.79364	2.24963	1.47262
200000012073	000901	2012-12-25	2012	C	2.12742e+09	1.62159e+09	1.35438e+09	1.16213e+09	0.018059	0.031684	0.032402	0.055507	-0.037448	-0.023823	-0.023105	0.026401	0.056936	0.05243	0.074372	-0.047971	-0.017436	-0.021942	6	5	0.2	5.3677	4.3897	0.222794	2.58459e+08	2.0316e+08	1.81671e+08	1.77022e+08	2.12742e+09	1.62159e+09	1.16213e+09	0.121489	0.125284	0.134136	0.152325	-0.0181884	-0.119405	5.45004	2.78098	1.98025	2.73754	5.45004	2.78098	2.10667	2.96162
200000016807	000908	2014-12-25	2014	C	5.13401e+09	3.44265e+09	1.9138e+09	3.3678e+08	0.075595	0.107532	0.134506	0.010148	0.065447	0.097384	0.124358	0.148564	0.164645	0.258961	0.643787	-0.495223	-0.479142	-0.384826	6	6	0	5.17	5.9567	-0.13207	1.59362e+09	1.53327e+09	1.33599e+09	4.74473e+07	5.13401e+09	3.44265e+09	3.3678e+08	0.310405	0.445376	0.698082	0.140885	0.557196	3.95497	1.69979	1.95402	2.90256	8.17587	2.2819	4.09188	6.01807	8.17587
200000027463	000910	2015-12-31	2015	C	6.34182e+09	5.93162e+09	6.47541e+09	8.18892e+09	0.116282	0.09005	0.060308	0.033455	0.082827	0.056595	0.026853	0.200951	0.17638	0.161175	0.088915	0.112036	0.087465	0.07226	52	49	0.0612245	42.2765	37.8065	0.118234	1.65263e+09	1.46476e+09	1.76878e+09	1.84113e+09	6.34182e+09	5.93162e+09	8.18892e+09	0.260592	0.246941	0.273153	0.224832	0.0483206	0.214918	2.3582	2.19117	1.97321	1.08302	2.42639	2.19855	1.97321	1.08302
200000016809	000916	2014-01-03	2014	G	5.94035e+09	6.22753e+09	6.26206e+09	4.66216e+09	0.053129	0.024463	0.039335	0.056714	-0.003585	-0.032251	-0.017379	0.063828	0.031729	0.052961	0.060248	0.00358	-0.028519	-0.007287	16	7	1.28571	13.6131	5.27	1.58313	1.08645e+08	9.74724e+07	1.2817e+07	2.4329e+07	5.94035e+09	6.22753e+09	4.66216e+09	0.0182892	0.0156518	0.00204677	0.00521841	-0.00317163	-0.607778	#N/A	1.28441	1.15372	0.898077	#N/A	1.28442	1.15372	0.879286
230000000238	000917	2012-08-26	2012	I	1.57735e+10	1.69414e+10	1.33576e+10	1.12279e+10	0.024546	0.034049	0.048604	0.056716	-0.03217	-0.022667	-0.008112	0.038312	0.058665	0.151626	0.1677	-0.129388	-0.109035	-0.016074	59	28	1.10714	53.73	22.1796	1.4225	1.41756e+09	1.5112e+09	1.26711e+09	1.07311e+09	1.57735e+10	1.69414e+10	1.12279e+10	0.0898694	0.0892012	0.0948603	0.0955753	-0.000714962	-0.00748062	1.65646	1.38757	1.3018	1.45554	1.87632	1.78432	1.43774	1.58076
200000014470	000919	2012-08-04	2012	C	3.62222e+09	3304398493	3.19888e+09	2.95828e+09	0.067683	0.057519	0.056038	0.071197	-0.003514	-0.013678	-0.015159	0.089118	0.073827	0.072699	0.090579	-0.001461	-0.016752	-0.01788	15	12	0.25	11.2928	9.2429	0.221781	3.9752e+08	3.72573e+08	3.4467e+08	2.86958e+08	3.62222e+09	3304398493	2.95828e+09	0.109745	0.112751	0.107747	0.0970018	0.0107451	0.110772	1.61877	1.34089	1.17118	1.29138	2.13285	1.62412	1.31316	1.57523
200000024481	000919	2014-12-31	2014	C	3.85788e+09	3.85026e+09	3.62222e+09	3304398493	0.057631	0.068049	0.067683	0.057519	0.000112	0.01053	0.010164	0.072825	0.089589	0.089118	0.073827	-0.001002	0.015762	0.015291	17	15	0.133333	13.5505	11.6543	0.162704	4.47408e+08	4.45e+08	3.9752e+08	3.72573e+08	3.85788e+09	3.85026e+09	3304398493	0.115973	0.115577	0.109745	0.112751	-0.00300566	-0.0266576	1.97456	2.48946	1.61877	1.34089	1.97622	2.49192	2.13285	1.62412
200000023020	000925	2015-02-14	2015	C	6.01559e+09	4.01183e+09	4.30861e+09	3.55498e+09	0.020341	-0.033123	0.004002	0.003543	0.016798	-0.036666	0.000459	0.050988	-0.117091	0.014083	0.013562	0.037426	-0.130653	0.000521	9	16	-0.4375	5	4	0.25	4.00717e+08	3.52468e+08	3.46937e+08	3.35036e+08	6.01559e+09	4.01183e+09	3.55498e+09	0.0666131	0.0878571	0.0805218	0.0942439	-0.0137221	-0.145602	1.47582	2.60122	#N/A	2.54125	1.61218	2.6789	#N/A	2.59235
200000016818	000928	2014-09-04	2014	C	1.36756e+10	1.3445e+10	1.07088e+10	2.11292e+09	0.037919	0.035297	0.015493	-0.188287	0.226206	0.223584	0.20378	0.121153	0.16456	0.068637	-1.067	1.18815	1.23156	1.13564	7	5	0.4	6.1667	5	0.23334	4.87422e+08	4.27365e+08	6.73965e+08	3.06532e+08	1.36756e+10	1.3445e+10	2.11292e+09	0.0356417	0.0317861	0.0629354	0.145075	-0.0821398	-0.566188	1.34427	1.4054	1.26201	1.92679	1.58258	1.63094	1.59511	1.92679
200000016820	000935	2015-03-11	2015	C	6106281955	5.40985e+09	5.45149e+09	4.70726e+09	0.040439	0.020017	-0.019381	0.035228	0.005211	-0.015211	-0.054609	0.069002	0.032574	-0.032349	0.048744	0.020258	-0.01617	-0.081093	3	2	0.5	2.75	1.5	0.833333	2.6124e+08	2.44682e+08	3.00812e+08	1.87407e+08	6106281955	5.40985e+09	4.70726e+09	0.0427822	0.0452289	0.0551797	0.0398123	0.0153675	0.385999	2.23732	3.97595	1.21572	1.06846	2.50061	4.60923	1.51562	1.22321
200000012106	000937	2011-09-28	2011	B	41101924491	4.01075e+10	3.80532e+10	2.52286e+10	0.027308	0.057714	0.080078	0.098584	-0.071276	-0.04087	-0.018506	0.062085	0.127004	0.187298	0.199442	-0.137357	-0.072438	-0.012144	10	9	0.111111	7.3329	6.2329	0.176483	4.4908e+09	4.92261e+09	4.91601e+09	4.09504e+09	41101924491	4.01075e+10	2.52286e+10	0.10926	0.122735	0.129188	0.162317	-0.0331294	-0.204103	0.978838	1.23378	1.40692	1.91407	0.977689	1.34311	1.59721	2.34154
200000014479	000937	2013-02-05	2013	B	4.07081e+10	4.17235e+10	41101924491	4.01075e+10	0.007453	-0.003922	0.027308	0.057714	-0.050261	-0.061636	-0.030406	0.015198	-0.007882	0.062085	0.127004	-0.111806	-0.134886	-0.064919	9	10	-0.1	7.5808	8.0882	-0.0627334	3.02711e+09	3.55456e+09	4.4908e+09	4.92261e+09	4.07081e+10	4.17235e+10	4.01075e+10	0.0743615	0.0851932	0.10926	0.122735	-0.0134754	-0.109792	0.957017	1.0371	0.978838	1.23378	0.947064	1.04569	0.977689	1.34311
200000031682	000937	2015-09-01	2015	B	4.57787e+10	4.35167e+10	4.07081e+10	4.17235e+10	0.023801	0.003672	0.007453	-0.003922	0.027723	0.007594	0.011375	0.052333	0.007953	0.015198	-0.007882	0.060215	0.015835	0.02308	10	10	0	9.2324	9.0808	0.0166946	2.8745e+09	2.30579e+09	3.02711e+09	3.55456e+09	4.57787e+10	4.35167e+10	4.17235e+10	0.0627911	0.0529864	0.0743615	0.0851932	-0.0108317	-0.127143	0.995418	1.07038	0.957017	1.0371	0.99443	1.08556	0.947064	1.04569
200000031356	000938	2016-05-17	2016	C	4.85596e+10	4.25757e+10	3.71037e+10	6.28352e+09	0.060405	0.061793	0.032167	0.032235	0.02817	0.029558	-6.8e-05	0.096206	0.091062	0.044058	0.075352	0.020854	0.01571	-0.031294	52	36	0.444444	46.175	28.9743	0.593654	4.16832e+09	6.53176e+09	4.45576e+09	3.86694e+08	4.85596e+10	4.25757e+10	6.28352e+09	0.0858394	0.153415	0.120089	0.061541	0.0585482	0.951369	1.06159	1.21448	1.1744	3.79869	1.3115	2.0848	1.88207	3.79877
200000024991	000939	2015-06-20	2015	D	3.84685e+10	4.13351e+10	3.27419e+10	1.41809e+10	-0.060516	0.001461	0.005819	0.014111	-0.074627	-0.01265	-0.008292	-0.218939	0.004817	0.024471	0.059404	-0.278343	-0.054587	-0.034933	197	31	5.35484	191.929	29.974	5.40318	1.96582e+09	1.86312e+09	1.13876e+09	4.78623e+08	3.84685e+10	4.13351e+10	1.41809e+10	0.0511021	0.0450735	0.0347799	0.0337512	0.00102873	0.0304798	#N/A	1.16661	1.26541	1.50965	#N/A	1.30843	1.42513	1.5108
200000022683	000960	2015-09-18	2015	C	3.05529e+10	2.84252e+10	2.75979e+10	2.25817e+10	0.029298	0.008548	-0.064247	0.001655	0.027643	0.006893	-0.065902	0.073173	0.027115	-0.203636	0.005247	0.067926	0.021868	-0.208883	15	14	0.0714286	14.338	9.51	0.507676	1.87584e+09	1.76091e+09	2.23526e+09	1.55558e+09	3.05529e+10	2.84252e+10	2.25817e+10	0.0613966	0.0619489	0.0809941	0.0688868	0.0121073	0.175756	1.23234	1.29922	1.31473	1.57171	1.32058	1.36419	1.40245	1.57171
200000022104	000963	2014-09-17	2014	F	1.44564e+10	1.14172e+10	9.0072e+09	7.67341e+09	0.10621	0.100915	0.104667	0.097435	0.008775	0.00348	0.007232	0.200922	0.35524	0.374311	0.247968	-0.047046	0.107272	0.126343	25	21	0.190476	22.0113	18.1546	0.212437	4.15203e+09	3.69734e+09	2.90028e+09	2.36561e+09	1.44564e+10	1.14172e+10	7.67341e+09	0.28721	0.323841	0.321996	0.308286	0.0137092	0.0444692	2.69187	3.83189	3.25566	2.42475	2.89455	3.83189	3.25567	3.20914
200000021481	000965	2017-02-08	2017	K	9.1172e+09	9.6763e+09	1.03023e+10	8.39497e+09	0.020825	0.010027	0.039881	0.03462	-0.013795	-0.024593	0.005261	0.035709	0.018591	0.080219	0.062045	-0.026336	-0.043454	0.018174	5	4	0.25	5	4	0.25	1.00611e+08	1.14696e+08	9.81291e+07	6.88005e+07	9.1172e+09	9.6763e+09	8.39497e+09	0.0110353	0.0118533	0.009525	0.00819545	0.00132955	0.162231	0.803919	0.902242	1.06303	1.24364	0.803919	0.902242	1.06303	1.24364
200000023980	000966	2014-11-15	2014	D	9.18513e+09	9.58202e+09	1.03926e+10	1.11629e+10	0.04322	0.099407	0.075941	0.032121	0.011099	0.067286	0.04382	0.108842	0.276899	0.312003	0.162	-0.053158	0.114899	0.150003	15	15	0	14.302	13.892	0.0295134	2.5972e+08	3.88891e+08	4.86023e+08	5.49782e+08	9.18513e+09	9.58202e+09	1.11629e+10	0.0282762	0.0405855	0.0467663	0.0492506	-0.00248432	-0.0504425	1.3317	1.51367	1.43165	1.13084	1.3317	1.51367	1.43165	1.13084
200000016837	000967	2014-09-30	2014	C	6.02757e+09	5.45759e+09	2.53832e+09	2.45093e+09	0.040482	0.019694	0.027055	0.023076	0.017406	-0.003382	0.003979	0.070946	0.031221	0.047054	0.059948	0.010998	-0.028727	-0.012894	7	7	0	6.55	6.1796	0.0599392	4.78998e+08	3.55286e+08	3.04493e+08	2.09286e+08	6.02757e+09	5.45759e+09	2.45093e+09	0.0794678	0.0650995	0.119959	0.0853903	0.0345685	0.404829	1.68231	1.99057	#N/A	1.29062	2.11645	2.7567	#N/A	1.29115
200000030241	000967	2015-09-18	2015	C	2.417e+10	6.02757e+09	5.45759e+09	2.53832e+09	0.032031	0.040482	0.019694	0.027055	0.004976	0.013427	-0.007361	0.054681	0.070946	0.031221	0.047054	0.007627	0.023892	-0.015833	21	7	2	19.52	6.55	1.98015	9.52799e+08	4.78998e+08	3.55286e+08	3.04493e+08	2.417e+10	6.02757e+09	2.53832e+09	0.0394208	0.0794678	0.0650995	0.119959	-0.0548593	-0.457318	0.883861	1.68231	1.99057	#N/A	0.829394	2.11645	2.7567	#N/A
200000030590	000969	2016-02-18	2016	C	9.74414e+09	1.00178e+10	9.89521e+09	8.32721e+09	-0.034021	0.004769	0.009966	0.013082	-0.047103	-0.008313	-0.003116	-0.061595	0.008218	0.016522	0.02406	-0.085655	-0.015842	-0.007538	12	10	0.2	7.9404	6.4404	0.232905	5.97395e+08	6.71997e+08	6.21189e+08	4.9272e+08	9.74414e+09	1.00178e+10	8.32721e+09	0.0613081	0.0670803	0.0627767	0.0591699	0.00360677	0.0609561	0.935331	1.28671	1.41114	1.79969	0.926763	1.33027	1.48969	1.80118
200000014505	000975	2013-01-23	2013	B	4.90751e+09	4.94357e+09	4.7856e+09	1.65828e+09	0.066163	0.071366	0.117403	0.009821	0.056342	0.061545	0.107582	0.069814	0.07581	0.123047	0.016386	0.053428	0.059424	0.106661	2	2	0	1.7667	1.51	0.17	1.79891e+08	1.93471e+08	1.81066e+08	7.12404e+07	4.90751e+09	4.94357e+09	1.65828e+09	0.0366562	0.0391359	0.0378355	0.0429604	-0.00512491	-0.119294	2.02665	2.28233	1.55725	4.18713	2.8117	3.41619	1.97855	4.18713
200000029300	000976	2016-02-05	2016	C	5.08358e+09	4.95934e+09	4.50521e+09	7.30354e+08	0.026232	0.099592	0.006315	0.021035	0.005197	0.078557	-0.01472	0.031111	0.120767	0.007969	0.064243	-0.033132	0.056524	-0.056274	9	4	1.25	8.2	2.9	1.82759	1.50293e+08	1.89941e+08	1.87277e+08	6.04936e+07	5.08358e+09	4.95934e+09	7.30354e+08	0.0295643	0.0382997	0.041569	0.0828278	-0.0412588	-0.498127	1.21849	1.66194	1.97936	9.57115	1.59441	2.80084	3.6644	9.57237
200000014516	000983	2012-08-29	2012	B	4.8197e+10	4.61622e+10	4.51259e+10	3.86431e+10	0.007262	0.027593	0.044213	0.077766	-0.070504	-0.050173	-0.033553	0.018708	0.067693	0.11334	0.181759	-0.163051	-0.114066	-0.068419	10	8	0.25	8.0065	5.818	0.37616	5.87597e+09	6.37642e+09	5.76883e+09	4.70398e+09	4.8197e+10	4.61622e+10	3.86431e+10	0.121916	0.138131	0.127839	0.121729	0.00610982	0.0501921	1.14928	1.07705	1.58126	1.35633	1.14928	1.07705	1.58126	1.76273
200000031088	000989	2015-12-04	2015	C	5.87372e+09	4.79779e+09	4.47084e+09	2.14934e+09	0.121251	0.135887	0.105356	0.114428	0.006823	0.021459	-0.009072	0.158163	0.157577	0.124353	0.152837	0.005326	0.00474	-0.028484	16	11	0.454545	15.9599	10.6599	0.49719	1.80501e+09	8.50844e+08	1.3429e+08	5.63309e+08	5.87372e+09	4.79779e+09	2.14934e+09	0.307302	0.177341	0.0300368	0.262085	-0.232048	-0.885393	1.78579	2.1396	2.30304	2.6675	2.98336	4.07148	5.60074	2.6675
200000029840	000990	2015-04-28	2015	C	2.1021e+10	2.01502e+10	4.92836e+09	3.92086e+09	0.037383	0.007243	0.029974	0.019593	0.01779	-0.01235	0.010381	0.048912	0.009405	0.056317	0.032798	0.016114	-0.023393	0.023519	26	25	0.04	23.4592	23.4488	0.000443519	8.84884e+08	4.19018e+08	3.81725e+08	3.01058e+08	2.1021e+10	2.01502e+10	3.92086e+09	0.0420952	0.0207947	0.0774548	0.0767837	0.000671111	0.00874029	1.08185	1.04739	2.13391	1.86651	1.26454	1.19992	2.47999	2.13098
200000033343	000990	2016-11-26	2016	C	2.33816e+10	2.1021e+10	2.01502e+10	4.92836e+09	0.036042	0.037383	0.007243	0.029974	0.006068	0.007409	-0.022731	0.051626	0.048912	0.009405	0.056317	-0.004691	-0.007405	-0.046912	30	26	0.153846	26.6012	23.4592	0.133935	7.57918e+08	8.84884e+08	4.19018e+08	3.81725e+08	2.33816e+10	2.1021e+10	4.92836e+09	0.0324151	0.0420952	0.0207947	0.0774548	-0.0566601	-0.731525	0.983131	1.08185	1.04739	2.13391	0.945478	1.26454	1.19992	2.47999
200000021061	000997	2014-10-10	2014	I	6.27734e+09	4.7979e+09	3.71178e+09	3.69372e+09	0.077483	0.076901	0.081658	0.065712	0.011771	0.011189	0.015946	0.192523	0.159532	0.1645	0.142688	0.049835	0.016844	0.021812	17	13	0.307692	14.549	10.2762	0.415796	6.61665e+08	5.71124e+08	4.51032e+08	3.94941e+08	6.27734e+09	4.7979e+09	3.69372e+09	0.105405	0.119036	0.121514	0.106922	0.0145915	0.136469	3.46277	5.39178	4.36698	2.80408	3.50213	5.47135	4.44841	2.81195
200000026902	000997	2015-10-16	2015	I	8.57765e+09	6.27734e+09	4.7979e+09	3.71178e+09	0.079172	0.077483	0.076901	0.081658	-0.002486	-0.004175	-0.004757	0.137004	0.192523	0.159532	0.1645	-0.027496	0.028023	-0.004968	23	17	0.352941	19.169	14.549	0.317548	8.80572e+08	6.61665e+08	5.71124e+08	4.51032e+08	8.57765e+09	6.27734e+09	3.71178e+09	0.102659	0.105405	0.119036	0.121514	-0.00247748	-0.0203885	2.41132	3.46277	5.39178	4.36698	2.53503	3.50213	5.47135	4.44841
200000016856	000998	2013-12-31	2013	A	5.02376e+09	4.10522e+09	3.83278e+09	3.59165e+09	0.093042	0.079371	0.079136	0.078568	0.014474	0.000803	0.000568	0.190471	0.161262	0.174518	0.171973	0.018498	-0.010711	0.002545	22	28	-0.214286	19.0526	23.4281	-0.186763	4.49438e+08	4.16351e+08	3.91768e+08	4.05992e+08	5.02376e+09	4.10522e+09	3.59165e+09	0.0894625	0.10142	0.102215	0.113038	-0.0108225	-0.0957428	4.51935	4.57616	3.50603	2.91407	5.22061	5.28544	3.50603	2.91407
200000012148	000999	2012-01-06	2012	C	1.06672e+10	1.02425e+10	8.61241e+09	7.59904e+09	0.100508	0.118588	0.125527	0.107267	-0.006759	0.011321	0.01826	0.153261	0.190949	0.19388	0.168048	-0.014787	0.022901	0.025832	39	38	0.0263158	36.7221	32.7011	0.122962	3.1565e+09	3.18457e+09	2.85376e+09	2.25066e+09	1.06672e+10	1.02425e+10	7.59904e+09	0.295906	0.310918	0.331354	0.296177	0.0351769	0.11877	2.42196	2.75568	1.74262	1.5771	2.42364	2.75775	3.04633	2.59026
200000016859	000999	2013-02-28	2013	C	1.20193e+10	1.06672e+10	1.02425e+10	8.61241e+09	0.106055	0.100508	0.118588	0.125527	-0.019472	-0.025019	-0.006939	0.166103	0.153261	0.190949	0.19388	-0.027777	-0.040619	-0.002931	43	39	0.102564	40.4411	36.7221	0.101274	3.45548e+09	3.1565e+09	3.18457e+09	2.85376e+09	1.20193e+10	1.06672e+10	8.61241e+09	0.287495	0.295906	0.310918	0.331354	-0.020436	-0.0616744	2.58307	2.42196	2.75568	1.74262	2.58494	2.42364	2.75775	3.04633
200000034353	001896	2017-01-25	2017	D	1.99796e+10	2.13109e+10	2.08964e+10	1.4432e+10	0.004078	-0.040932	0.001252	0.033567	-0.029489	-0.074499	-0.032315	0.012509	-0.13489	0.003566	0.09837	-0.085861	-0.23326	-0.094804	30	13	1.30769	27.2915	11.7715	1.31844	5.44749e+08	5.36237e+08	4.98669e+08	4.36485e+08	1.99796e+10	2.13109e+10	1.4432e+10	0.0272653	0.0251626	0.0238639	0.0302443	-0.00638037	-0.210961	0.902245	0.887889	0.960834	1.19502	0.878996	0.861224	0.94731	1.25199
200000014529	002002	2013-05-04	2013	C	1.16315e+10	9.74902e+09	7.04852e+09	3.01278e+08	0.046409	0.035587	0.041942	0.007396	0.039013	0.028191	0.034546	0.128723	0.122458	0.119285	0.022811	0.105912	0.099647	0.096474	9	2	3.5	9	2	3.5	4.73464e+08	3.46369e+08	2.55973e+08	2.62319e+07	1.16315e+10	9.74902e+09	3.01278e+08	0.0407054	0.0355286	0.0363158	0.0870686	-0.0507528	-0.582906	1.7247	1.23028	1.11742	4.34353	2.81813	1.51249	1.52255	5.09079
200000034322	002002	2016-02-05	2016	C	1.41419e+10	1.43376e+10	1.2738e+10	1.16315e+10	0.043272	0.070664	0.064637	0.046409	-0.003137	0.024255	0.018228	0.099598	0.173366	0.212886	0.128723	-0.029125	0.044643	0.084163	7	18	-0.611111	7	17.5	-0.6	9.11527e+08	992476646	7.87307e+08	4.73464e+08	1.41419e+10	1.43376e+10	1.16315e+10	0.0644555	0.0692217	0.0618078	0.0407054	0.0211024	0.518416	1.09133	1.66481	1.93535	1.7247	1.09273	1.8254	2.09124	2.81813
200000033553	002003	2016-05-12	2016	C	3.17277e+09	3.03285e+09	2.67468e+09	2.15311e+09	0.103031	0.134804	0.117215	0.115388	-0.012357	0.019416	0.001827	0.13274	0.16411	0.138799	0.133093	-0.000353	0.031017	0.005706	12	8	0.5	10.53	8	0.31625	5.27487e+08	5.92222e+08	4.71609e+08	4.22454e+08	3.17277e+09	3.03285e+09	2.15311e+09	0.166255	0.195269	0.176324	0.196206	-0.0198825	-0.101335	1.74526	2.12036	2.23897	3.14816	1.901	2.37994	2.55859	3.48891
200000016864	002004	2014-04-29	2014	C	2.42279e+10	1.97104e+10	1.35681e+10	7.64764e+09	0.025247	0.033324	0.032871	0.041449	-0.016202	-0.008125	-0.008578	0.057144	0.063093	0.078713	0.079004	-0.02186	-0.015911	-0.000291	36	28	0.285714	34.015	24.7106	0.376535	1.63859e+09	1.41752e+09	1.09015e+09	8.02806e+08	2.42279e+10	1.97104e+10	7.64764e+09	0.0676322	0.0719173	0.0803464	0.104974	-0.024628	-0.23461	1.21033	1.5912	1.3223	1.38958	1.31995	1.93266	1.44787	1.62731
200000022861	002004	2015-01-07	2015	C	2.909e+10	2.42279e+10	1.97104e+10	1.35681e+10	0.020408	0.025247	0.033324	0.032871	-0.012463	-0.007624	0.000453	0.044648	0.057144	0.063093	0.078713	-0.034065	-0.021569	-0.01562	52	36	0.444444	50.095	34.015	0.472733	2.52249e+09	1.63859e+09	1.41752e+09	1.09015e+09	2.909e+10	2.42279e+10	1.35681e+10	0.0867131	0.0676322	0.0719173	0.0803464	-0.00842915	-0.10491	1.01122	1.21033	1.5912	1.3223	1.01367	1.31995	1.93266	1.44787
200000027990	002009	2015-11-25	2015	C	5.32151e+09	4.81808e+09	4.5918e+09	3.89282e+09	0.017577	0.020554	0.026219	0.023919	-0.006342	-0.003365	0.0023	0.042121	0.045776	0.060211	0.05827	-0.016149	-0.012494	0.001941	18	13	0.384615	14.4464	10.3393	0.397232	4.45771e+08	4.02434e+08	3.5762e+08	3.23316e+08	5.32151e+09	4.81808e+09	3.89282e+09	0.0837677	0.0835259	0.0778823	0.0830546	-0.00517225	-0.0622754	1.5747	1.47648	1.87261	#N/A	1.75671	1.66385	2.21317	#N/A
200000031382	002010	2015-11-05	2015	C	2.40789e+10	1.71105e+10	1.44823e+10	4.37629e+09	0.022413	0.044621	0.042701	0.065768	-0.043355	-0.021147	-0.023067	0.043158	0.06479	0.05543	0.13303	-0.089872	-0.06824	-0.0776	53	18	1.94444	45.7143	13.0043	2.51532	1.98908e+09	1.37875e+09	1.0999e+09	6.84538e+08	2.40789e+10	1.71105e+10	4.37629e+09	0.0826068	0.0805789	0.0759477	0.15642	-0.080472	-0.514462	1.21159	1.36631	1.57367	1.43736	2.6698	3.89079	5.52724	1.51697
200000016875	002012	2013-07-04	2013	C	1.62386e+09	1.58581e+09	1.65046e+09	1.61139e+09	0.016984	0.031492	0.00408	0.060898	-0.043914	-0.029406	-0.056818	0.022104	0.040161	0.005635	0.082153	-0.060049	-0.041992	-0.076518	7	6	0.166667	6.11	5.3084	0.151006	1.93432e+08	1.83937e+08	1.84832e+08	1.51088e+08	1.62386e+09	1.58581e+09	1.61139e+09	0.119118	0.11599	0.111988	0.093762	0.0182262	0.194388	3.06527	2.11784	1.76635	1.78807	3.06527	2.11784	1.76635	1.78807
200000034426	002014	2016-03-30	2016	C	2.53688e+09	2.40128e+09	2.27693e+09	2.07827e+09	0.090893	0.087988	0.091143	0.087708	0.003185	0.00028	0.003435	0.123102	0.117617	0.118197	0.111648	0.011454	0.005969	0.006549	4	3	0.333333	3.66	2.66	0.37594	1.79876e+08	2.0824e+08	1.80805e+08	1.56376e+08	2.53688e+09	2.40128e+09	2.07827e+09	0.0709042	0.0867204	0.0794074	0.0752433	0.00416414	0.0553424	1.54441	1.8948	2.08943	3.27513	1.56393	1.92834	2.58818	3.29291
200000021925	002016	2015-02-06	2015	K	7.12016e+09	7.1886e+09	5.04076e+09	4.52765e+09	0.127891	0.012193	0.012289	0.001537	0.126354	0.010656	0.010752	0.366918	0.048738	0.036208	0.004009	0.362909	0.044729	0.032199	17	17	0	15.53	14.105	0.101028	7.4295e+07	1.63505e+08	1.29311e+08	9.66754e+07	7.12016e+09	7.1886e+09	4.52765e+09	0.0104345	0.022745	0.0256531	0.0213522	0.00430087	0.201425	1.70712	1.66035	2.46318	1.86527	1.88552	1.82694	2.83231	1.86527
200000035068	002019	2016-01-04	2016	C	9.77488e+09	8.76773e+09	6.9835e+09	4.54674e+09	0.070965	0.144354	0.097859	0.079609	-0.008644	0.064745	0.01825	0.100713	0.186613	0.175205	0.125656	-0.024943	0.060957	0.049549	39	26	0.5	34.8357	24.55	0.418969	8.78187e+08	9.11324e+08	7.72662e+08	5.66873e+08	9.77488e+09	8.76773e+09	4.54674e+09	0.0898412	0.103941	0.110641	0.124677	-0.014036	-0.112579	1.41504	2.28785	1.94131	2.39852	1.61658	3.28941	2.8516	4.24017
200000032208	002020	2015-12-08	2015	C	4.90399e+09	3.29063e+09	2.93989e+09	2.06466e+09	0.054451	0.061745	0.056359	0.051863	0.002588	0.009882	0.004496	0.067336	0.083737	0.073298	0.076566	-0.00923	0.007171	-0.003268	8	5	0.6	7.4811	5	0.49622	1.01326e+09	7.56077e+08	5.33848e+08	4.45066e+08	4.90399e+09	3.29063e+09	2.06466e+09	0.206619	0.229767	0.181588	0.215564	-0.0339765	-0.157617	1.60538	2.05929	3.08621	2.15627	1.91609	2.46145	3.87823	2.62572
200000034563	002026	2016-04-21	2016	C	3.07451e+09	2.94787e+09	2.77064e+09	2.02008e+09	0.050204	0.04198	0.037436	0.039618	0.010586	0.002362	-0.002182	0.061964	0.052672	0.046125	0.04897	0.012994	0.003702	-0.002845	17	8	1.125	15.03	8	0.87875	1.08753e+08	2.15043e+08	1.53872e+08	1.17373e+08	3.07451e+09	2.94787e+09	2.02008e+09	0.0353723	0.0729485	0.0555367	0.0581033	-0.00256662	-0.0441733	0.950763	1.30687	1.79211	3.27989	0.944023	1.35162	1.93966	3.27989
200000016891	002042	2013-11-13	2013	C	9.39769e+09	8.86096e+09	7.91851e+09	8.00884e+09	0.036113	0.01886	0.023812	0.011443	0.02467	0.007417	0.012369	0.0906	0.048167	0.056805	0.029408	0.061192	0.018759	0.027397	29	28	0.0357143	28.1612	26.9112	0.0464491	8.0172e+08	8.39106e+08	7.42473e+08	7.19271e+08	9.39769e+09	8.86096e+09	8.00884e+09	0.0853103	0.0946969	0.0937642	0.0898096	0.0039546	0.0440331	1.66826	1.11305	1.055	1.03618	1.66949	1.11325	1.05524	1.03628
200000033563	002043	2016-01-28	2016	C	2.98553e+09	2.66694e+09	1.9843e+09	1.16565e+09	0.110465	0.136567	0.130054	0.083347	0.027118	0.05322	0.046707	0.195875	0.186467	0.160941	0.10593	0.089945	0.080537	0.055011	15	12	0.25	14.4907	11.4907	0.261081	3.39555e+08	3.09211e+08	2.21009e+08	1.80279e+08	2.98553e+09	2.66694e+09	1.16565e+09	0.113734	0.115942	0.111379	0.15466	-0.0432811	-0.279847	1.69179	3.68475	3.27318	5.9002	1.80426	4.23236	5.0198	6.05833
200000016892	002044	2013-12-18	2013	C	4.48095e+09	6.83604e+08	7.59973e+08	7.11867e+08	0.063862	0.065964	-0.059436	0.082709	-0.018847	-0.016745	-0.142145	0.088279	0.10063	-0.105829	0.120593	-0.032314	-0.019963	-0.226422	8	7	0.142857	5.8827	5.566	0.056899	6.99184e+08	69069397	6.63993e+07	4.83989e+07	4.48095e+09	6.83604e+08	7.11867e+08	0.156035	0.101037	0.0873706	0.0679887	0.0193819	0.285076	#N/A	#N/A	2.51276	2.59802	#N/A	#N/A	2.51276	2.59802
200000014562	002046	2012-12-04	2012	C	2.2902e+09	2.04932e+09	1.88844e+09	1.18603e+09	0.006704	0.018898	0.034727	0.054238	-0.047534	-0.03534	-0.019511	0.011142	0.036199	0.064307	0.106682	-0.09554	-0.070483	-0.042375	5	4	0.25	4.6559	3.6559	0.27353	1.15551e+08	1.2902e+08	1.06356e+08	7.68559e+07	2.2902e+09	2.04932e+09	1.18603e+09	0.0504543	0.0629577	0.0563197	0.0648008	-0.00848112	-0.13088	2.10543	1.54924	1.82908	1.4542	2.10543	1.54924	1.82908	1.76294
200000016895	002047	2013-12-07	2013	C	6.89564e+09	4.91786e+09	2.79094e+09	1.06617e+09	0.054644	0.055503	0.078767	-0.073117	0.127761	0.12862	0.151884	0.145407	0.125753	0.2098	-0.106424	0.251831	0.232177	0.316224	10	4	1.5	8.11	2.8	1.89643	2.88325e+08	1.96956e+08	1.51416e+08	2.24222e+08	6.89564e+09	4.91786e+09	1.06617e+09	0.0418126	0.0400492	0.0542527	0.210305	-0.156053	-0.742029	1.90932	1.36524	1.72503	1.59375	2.68307	1.95328	3.06963	1.59375
200000020980	002047	2014-07-29	2014	E	8.76234e+09	6.89564e+09	4.91786e+09	2.79094e+09	0.048023	0.054644	0.055503	0.078767	-0.030744	-0.024123	-0.023264	0.141863	0.145407	0.125753	0.2098	-0.067937	-0.064393	-0.084047	17	10	0.7	14.37	8.11	0.771887	3.71527e+08	2.88325e+08	1.96956e+08	1.51416e+08	8.76234e+09	6.89564e+09	2.79094e+09	0.0424004	0.0418126	0.0400492	0.0542527	-0.0142035	-0.261803	1.54529	1.90932	1.36524	1.72503	2.00929	2.68307	1.95328	3.06963
200000016898	002049	2013-02-27	2013	C	4.12945e+09	3.48999e+09	3.07801e+09	2.72515e+09	0.080485	0.087036	0.08889	0.05217	0.028315	0.034866	0.03672	0.113268	0.115724	0.11634	0.069967	0.043301	0.045757	0.046373	6	8	-0.25	6	7.4649	-0.196238	2.12215e+08	1.43489e+08	9.07663e+07	4.19658e+07	4.12945e+09	3.48999e+09	2.72515e+09	0.0513907	0.0411145	0.0294886	0.0153994	0.0140892	0.914916	8.93766	2.20789	2.35093	1.51128	9.12841	4.42087	5.10348	2.63303
200000027940	002050	2015-07-07	2015	C	1.2348e+10	8.39864e+09	8.03948e+09	7.0207e+09	0.101303	0.102615	0.075671	0.06962	0.031683	0.032995	0.006051	0.157835	0.160595	0.129778	0.137632	0.020203	0.022963	-0.007854	7	6	0.166667	7	6	0.166667	1.48614e+09	9.74425e+08	1.0119e+09	9.88299e+08	1.2348e+10	8.39864e+09	7.0207e+09	0.120355	0.116022	0.125867	0.140769	-0.0149026	-0.105865	2.84928	2.45645	2.51903	#N/A	3.50741	2.72907	2.80336	#N/A
200000014570	002051	2012-05-02	2012	E	1.79e+10	1.65027e+10	1.71987e+10	1.19217e+10	0.043191	0.042945	0.039323	0.039378	0.003813	0.003567	-5.5e-05	0.134705	0.135897	0.142723	0.182812	-0.048107	-0.046915	-0.040089	18	15	0.2	16.2562	14.0562	0.156515	4.72296e+08	5.93678e+08	4.74238e+08	4.01729e+08	1.79e+10	1.65027e+10	1.19217e+10	0.0263852	0.0359745	0.0275741	0.0336972	-0.00612313	-0.18171	1.84964	1.47129	1.61436	1.68744	1.86029	1.47167	1.81373	1.81854
200000016904	002055	2013-08-26	2013	C	5.41587e+09	3.38157e+09	2.9375e+09	2.36554e+09	0.011227	0.025963	0.041805	0.044598	-0.033371	-0.018635	-0.002793	0.034469	0.061366	0.089684	0.08628	-0.051811	-0.024914	0.003404	15	13	0.153846	12.5975	11.2975	0.11507	4.56409e+08	3.86675e+08	2.72696e+08	1.62277e+08	5.41587e+09	3.38157e+09	2.36554e+09	0.0842726	0.114348	0.0928327	0.0686007	0.024232	0.353233	3.58342	1.94118	1.98437	1.47444	3.89017	1.96819	2.01271	1.48892
200000033528	002057	2017-06-23	2017	C	2.12558e+09	1.76556e+09	1.64376e+09	6.87197e+08	0.064668	0.069273	0.082584	0.049881	0.014787	0.019392	0.032703	0.095888	0.091824	0.108703	0.063029	0.032859	0.028795	0.045674	6	3	1	5.9524	2.9524	1.01612	1.45509e+08	1.39078e+08	1.9307e+08	6.37732e+07	2.12558e+09	1.76556e+09	6.87197e+08	0.0684562	0.0787728	0.117456	0.0928019	0.0246539	0.265662	2.50865	1.42492	1.97907	5.13224	2.81016	1.50984	2.25967	5.13224
200000016907	002059	2013-11-26	2013	N	4.05927e+09	3.88488e+09	2.10643e+09	1.16617e+09	0.026618	0.019769	0.033905	0.031703	-0.005085	-0.011934	0.002202	0.053004	0.039842	0.053256	0.043694	0.00931	-0.003852	0.009562	11	7	0.571429	9.7853	5.5553	0.761435	2.18985e+08	1.67112e+08	1.52441e+08	5.87527e+07	4.05927e+09	3.88488e+09	1.16617e+09	0.0539468	0.043016	0.0723696	0.0503807	0.0219889	0.436455	2.04558	1.4026	1.46357	1.74934	2.77699	1.68422	1.67276	1.74934
200000022881	002059	2014-12-04	2014	N	3.9705e+09	4.05927e+09	3.88488e+09	2.10643e+09	0.022246	0.026618	0.019769	0.033905	-0.011659	-0.007287	-0.014136	0.047763	0.053004	0.039842	0.053256	-0.005493	-0.000252	-0.013414	12	11	0.0909091	10.5853	9.7853	0.0817553	2.25386e+08	2.18985e+08	1.67112e+08	1.52441e+08	3.9705e+09	4.05927e+09	2.10643e+09	0.056765	0.0539468	0.043016	0.0723696	-0.0293536	-0.405607	2.61549	2.04558	1.4026	1.46357	2.73738	2.77699	1.68422	1.67276
200000035348	002059	2017-02-17	2017	N	6.19161e+09	4.13048e+09	4.7787e+09	3.9705e+09	0.009779	0.126644	0.023569	0.022246	-0.012467	0.104398	0.001323	0.023694	0.247018	0.060491	0.047763	-0.024069	0.199255	0.012728	29	14	1.07143	14.1853	12.5853	0.127132	3.30961e+08	3.25083e+08	2.52585e+08	2.25386e+08	6.19161e+09	4.13048e+09	3.9705e+09	0.0534531	0.0787034	0.0528564	0.056765	-0.00390859	-0.0688557	1.29106	1.40202	1.72417	2.61549	1.40324	1.40202	1.74662	2.73738
200000034924	002061	2016-06-02	2016	C	3.01709e+10	2.55651e+10	4.69545e+09	2.524e+09	0.041486	0.044903	0.014116	-0.07264	0.114126	0.117543	0.086756	0.166748	0.207331	0.041189	-0.208217	0.374965	0.415548	0.249406	5	4	0.25	4	4	0	7.79678e+08	1.01155e+09	4.604e+08	3.05158e+08	3.01709e+10	2.55651e+10	2.524e+09	0.0258421	0.0395675	0.0980524	0.120902	-0.0228499	-0.188995	1.09233	1.19588	1.5882	2.18537	1.21947	1.56406	1.7209	2.31404
200000018925	002063	2014-10-16	2014	I	2.32755e+09	2.03591e+09	1.9159e+09	1.82495e+09	0.061047	0.054036	0.092818	0.186374	-0.125327	-0.132338	-0.093556	0.075984	0.064064	0.110265	0.205048	-0.129064	-0.140984	-0.094783	6	3	1	4.3534	2.1767	1	5.49848e+08	4.72798e+08	4.35682e+08	3.95841e+08	2.32755e+09	2.03591e+09	1.82495e+09	0.236234	0.232229	0.227403	0.216906	0.0104971	0.0483949	3.27454	5.51044	4.3107	4.10358	3.62088	6.35098	4.99066	5.01558
200000016918	002065	2014-06-14	2014	I	1.24282e+10	1.11567e+10	7.92396e+09	6.00962e+09	0.071648	0.102086	0.131073	0.128267	-0.056619	-0.026181	0.002806	0.099983	0.132265	0.164991	0.207524	-0.107541	-0.075259	-0.042533	29	27	0.0740741	28.13	25.9	0.0861004	1.06193e+09	8.6124e+08	7.03127e+08	6.51531e+08	1.24282e+10	1.11567e+10	6.00962e+09	0.0854454	0.0771948	0.0887343	0.108415	-0.0196802	-0.181527	2.94085	3.36891	3.30134	3.81586	3.22658	3.74807	3.62939	4.2869
200000024825	002065	2015-06-09	2015	I	1.4154e+10	1.24282e+10	1.11567e+10	7.92396e+09	0.047004	0.071648	0.102086	0.131073	-0.084069	-0.059425	-0.028987	0.073751	0.099983	0.132265	0.164991	-0.09124	-0.065008	-0.032726	42	29	0.448276	39.66	28.13	0.409883	1.23203e+09	1.06193e+09	8.6124e+08	7.03127e+08	1.4154e+10	1.24282e+10	7.92396e+09	0.0870441	0.0854454	0.0771948	0.0887343	-0.0115395	-0.130046	2.05078	2.94085	3.36891	3.30134	2.18167	3.22658	3.74807	3.62939
200000016919	002069	2014-05-17	2014	A	4.19558e+09	4.48539e+09	4.87824e+09	5.3157e+09	-0.013212	-0.05472	-0.24501	0.018305	-0.031517	-0.073025	-0.263315	-0.068178	-0.270252	-1.03343	0.039858	-0.108036	-0.31011	-1.07329	31	20	0.55	29.0775	19.4675	0.493643	4.79196e+08	5.79846e+08	5.89523e+08	4.79568e+08	4.19558e+09	4.48539e+09	5.3157e+09	0.114214	0.129274	0.120847	0.0902174	0.0306299	0.339512	2.6157	2.87947	2.43374	2.43218	2.68756	2.96318	2.4976	2.49254
200000022967	002070	2014-09-02	2014	C	2.71866e+09	2.70643e+09	2.93658e+09	2.96498e+09	-0.017861	-0.055952	0.002598	0.012986	-0.030847	-0.068938	-0.010388	-0.067947	-0.198881	0.008371	0.023071	-0.091018	-0.221952	-0.0147	18	17	0.0588235	17.1378	15.4726	0.107623	2.77913e+08	2.69986e+08	2.2657e+08	2.32839e+08	2.71866e+09	2.70643e+09	2.96498e+09	0.102224	0.0997573	0.0771545	0.0785296	-0.0013751	-0.0175106	3.6583	5.32221	#N/A	1.54465	3.98042	5.845	#N/A	1.61123
200000021446	002073	2015-03-20	2015	C	8.3925e+09	8.24225e+09	8.0607e+09	7.88912e+09	0.009099	-0.095464	0.024438	0.024098	-0.014999	-0.119562	0.00034	0.01573	-0.16188	0.044167	0.054336	-0.038606	-0.216216	-0.010169	28	25	0.12	24.79	21.149	0.172159	6.57405e+08	7.63861e+08	6.95611e+08	7.34331e+08	8.3925e+09	8.24225e+09	7.88912e+09	0.0783324	0.0926762	0.0862966	0.0930815	-0.00678493	-0.0728924	1.25062	1.46872	1.88474	1.58033	1.31321	1.70287	2.16292	1.69606
200000023466	002074	2015-05-06	2015	C	1.70969e+10	1.02147e+10	6.71327e+09	1.27398e+09	0.049142	0.101114	0.087484	0.037254	0.011888	0.06386	0.05023	0.101776	0.260821	0.193063	0.090276	0.0115	0.170545	0.102787	16	6	1.66667	15.3366	5.0628	2.02927	1.02916e+09	1.0023e+09	5.0421e+08	1.90655e+08	1.70969e+10	1.02147e+10	1.27398e+09	0.0601958	0.0981228	0.0751064	0.149653	-0.0745471	-0.498131	1.55184	2.21183	2.11663	3.11171	1.99707	3.27026	5.31242	3.3975
200000032762	002080	2016-03-25	2016	C	2.40424e+10	2.24398e+10	2.0577e+10	7.99751e+09	0.041245	0.03612	0.02058	0.042115	-0.00087	-0.005995	-0.021535	0.089999	0.088827	0.051114	0.109095	-0.019096	-0.020268	-0.057981	11	9	0.222222	10.4623	8.0658	0.297119	1.45857e+09	1.76034e+09	1.57853e+09	8.95451e+08	2.40424e+10	2.24398e+10	7.99751e+09	0.0606664	0.0784472	0.0767132	0.111966	-0.0352531	-0.314854	0.988141	1.2681	1.06438	1.94537	0.97608	1.54075	1.28431	1.94537
200000029541	002084	2015-02-28	2015	C	2.44225e+09	1.8688e+09	1.83981e+09	1.68563e+09	0.03965	0.046566	0.02536	0.026161	0.013489	0.020405	-0.000801	0.057743	0.069677	0.040688	0.053375	0.004368	0.016302	-0.012687	11	10	0.1	9.2963	8.81	0.0551986	3.48158e+08	2.73378e+08	2.81184e+08	3.45796e+08	2.44225e+09	1.8688e+09	1.68563e+09	0.142556	0.146285	0.152833	0.205143	-0.0523104	-0.254994	1.52649	2.73464	3.37411	2.59939	1.65902	2.95658	3.66798	2.75498
200000016933	002085	2013-12-31	2013	C	8.8462e+09	5.06214e+09	4.21263e+09	3.02985e+09	0.103134	0.104605	0.09176	0.107683	-0.004549	-0.003078	-0.015923	0.193698	0.219939	0.186703	0.172139	0.021559	0.0478	0.014564	10	7	0.428571	8.338	5.588	0.492126	9.25192e+08	6.14605e+08	5.02237e+08	4.14079e+08	8.8462e+09	5.06214e+09	3.02985e+09	0.104586	0.121412	0.119222	0.136667	-0.0174449	-0.127646	3.52741	2.49339	1.48539	1.1504	3.78224	2.56654	2.40502	1.43535
200000026521	002090	2015-01-05	2015	C	3.97099e+09	3.81818e+09	2.64244e+09	1.6494e+09	0.036474	0.037466	0.052608	0.070039	-0.033565	-0.032573	-0.017431	0.113189	0.105423	0.114743	0.144406	-0.031217	-0.038983	-0.029663	24	16	0.5	20.2892	12.251	0.656126	4.45238e+08	3.96203e+08	3.19704e+08	2.89386e+08	3.97099e+09	3.81818e+09	1.6494e+09	0.112123	0.103768	0.120988	0.175449	-0.0544609	-0.310409	1.91273	1.95817	3.47678	2.20805	2.01918	2.11661	3.92686	2.3122
200000033248	002090	2016-01-09	2016	C	3.86865e+09	3.97099e+09	3.81818e+09	2.64244e+09	0.023276	0.036474	0.037466	0.052608	-0.029332	-0.016134	-0.015142	0.067185	0.113189	0.105423	0.114743	-0.047558	-0.001554	-0.00932	29	24	0.208333	24.4791	20.2892	0.206509	3.04398e+08	4.45238e+08	3.96203e+08	3.19704e+08	3.86865e+09	3.97099e+09	2.64244e+09	0.0786833	0.112123	0.103768	0.120988	-0.0172206	-0.142333	1.6698	1.91273	1.95817	3.47678	1.68808	2.01918	2.11661	3.92686
200000035176	002091	2016-12-21	2016	F	2.16112e+10	1.87694e+10	1.42027e+10	3.74464e+09	0.077169	0.060744	0.073741	0.067544	0.009625	-0.0068	0.006197	0.164408	0.126167	0.202881	0.135031	0.029377	-0.008864	0.06785	119	36	2.30556	107.588	17.4689	5.15881	2.96046e+09	2.59327e+09	2.08586e+09	6.31762e+08	2.16112e+10	1.87694e+10	3.74464e+09	0.136988	0.138164	0.146863	0.168711	-0.0218477	-0.129498	0.961409	1.11997	1.30085	2.9936	0.937652	1.27102	1.56981	3.05416
200000034462	002092	2016-04-26	2016	C	5.8628e+10	5.56274e+10	4.66683e+10	3.70277e+10	0.043686	0.044097	0.041489	0.005063	0.038623	0.039034	0.036426	0.129695	0.128113	0.116066	0.01567	0.114025	0.112443	0.100396	31	27	0.148148	28.086	23.6557	0.187283	4.46375e+09	4.19495e+09	3.7628e+09	3.41035e+09	5.8628e+10	5.56274e+10	3.70277e+10	0.0761368	0.0754115	0.0806287	0.0921027	-0.011474	-0.124578	0.925381	1.16053	1.0913	1.0065	0.921275	1.16938	1.19907	1.00727
200000034765	002094	2016-04-21	2016	C	5.91659e+09	4.66027e+09	2.8843e+09	1.91798e+09	0.026208	0.095444	0.069127	0.058971	-0.032763	0.036473	0.010156	0.045953	0.155178	0.103638	0.140681	-0.094728	0.014497	-0.037043	32	9	2.55556	24.21	8.6	1.81512	9.22646e+08	6.15191e+08	2.72895e+08	1.97436e+08	5.91659e+09	4.66027e+09	1.91798e+09	0.155942	0.132008	0.0946142	0.10294	-0.00832534	-0.080876	0.999756	1.7773	3.77848	5.80795	0.999719	1.8666	4.25678	5.80907
200000021561	002099	2014-10-17	2014	C	6.9056e+09	4.83076e+09	4.16744e+09	2.10954e+09	0.032519	0.105469	0.010716	-0.047056	0.079575	0.152525	0.057772	0.047075	0.142606	0.014049	-0.156868	0.203943	0.299474	0.170917	13	9	0.444444	12.2941	7.9941	0.537897	4.74923e+08	4.85609e+08	3.38105e+08	2.66771e+08	6.9056e+09	4.83076e+09	2.10954e+09	0.0687736	0.100524	0.0811301	0.126459	-0.0453293	-0.35845	1.65709	2.58032	1.2589	#N/A	2.30195	4.01143	1.7224	#N/A
200000023992	002100	2015-07-16	2015	C	5.87285e+09	4.49082e+09	3.80526e+09	3.0111e+09	0.068753	0.086818	0.064336	0.066965	0.001788	0.019853	-0.002629	0.132162	0.144174	0.102638	0.107824	0.024338	0.03635	-0.005186	10	6	0.666667	9.89	5	0.978	6.35299e+08	6.69633e+08	6.58849e+08	5.29186e+08	5.87285e+09	4.49082e+09	3.0111e+09	0.108176	0.149112	0.173142	0.175745	-0.00260329	-0.0148129	1.59781	1.97361	1.9431	1.97222	1.81179	2.3221	2.92009	2.10197
200000025399	002103	2015-05-12	2015	C	2.6528e+09	2.6173e+09	2.14924e+09	1.17011e+09	0.041608	0.044888	0.038632	0.008257	0.033351	0.036631	0.030375	0.062022	0.068734	0.051014	0.012893	0.049129	0.055841	0.038121	22	15	0.466667	20.03	14.01	0.429693	2.83514e+08	2.51391e+08	1.94975e+08	1.7316e+08	2.6528e+09	2.6173e+09	1.17011e+09	0.106873	0.0960498	0.0907183	0.147986	-0.0572676	-0.38698	#N/A	2.36386	#N/A	2.16434	#N/A	3.37736	#N/A	2.48769
200000032241	002103	2016-04-22	2016	C	2.0615e+09	2.6528e+09	2.6173e+09	2.14924e+09	-0.328865	0.041608	0.044888	0.038632	-0.367497	0.002976	0.006256	-0.668189	0.062022	0.068734	0.051014	-0.719203	0.011008	0.01772	22	22	0	19.79	20.03	-0.011982	2.81988e+08	2.83514e+08	2.51391e+08	1.94975e+08	2.0615e+09	2.6528e+09	2.14924e+09	0.136788	0.106873	0.0960498	0.0907183	0.00533148	0.0587696	1.41044	#N/A	2.36386	#N/A	1.59828	#N/A	3.37736	#N/A
200000031725	002107	2015-07-01	2015	C	8.55496e+08	7.05626e+08	6.68228e+08	6.68638e+08	0.094446	0.087091	0.122605	0.05466	0.039786	0.032431	0.067945	0.123209	0.107317	0.149707	0.057852	0.065357	0.049465	0.091855	6	4	0.5	5.02	4	0.255	4.44733e+08	3.39902e+08	2.52302e+08	1.95364e+08	8.55496e+08	7.05626e+08	6.68638e+08	0.519854	0.481702	0.377569	0.292181	0.0853876	0.292242	5.39332	8.37874	7.12207	3.28345	5.53834	8.62931	14.1799	5.98519
200000031665	002111	2015-06-27	2015	C	4.48776e+09	4.15757e+09	3.33884e+09	2.50577e+09	0.026243	0.043967	0.053346	0.044345	-0.018102	-0.000378	0.009001	0.044091	0.065767	0.087037	0.088603	-0.044512	-0.022836	-0.001566	8	6	0.333333	7.8	6	0.3	3.97539e+08	3.35785e+08	2.68158e+08	2.1287e+08	4.48776e+09	4.15757e+09	2.50577e+09	0.0885829	0.0807646	0.0803147	0.0849518	-0.00463711	-0.0545852	1.47227	1.89551	2.94916	2.26883	1.63339	2.29684	3.66939	2.47869
200000033587	002111	2016-08-25	2016	C	4.57731e+09	4.48776e+09	4.15757e+09	3.33884e+09	0.051342	0.026243	0.043967	0.053346	-0.002004	-0.027103	-0.009379	0.083288	0.044091	0.065767	0.087037	-0.003749	-0.042946	-0.02127	9	8	0.125	8.4934	7.8	0.0888974	3.12552e+08	3.97539e+08	3.35785e+08	2.68158e+08	4.57731e+09	4.48776e+09	3.33884e+09	0.0682829	0.0885829	0.0807646	0.0803147	0.000449933	0.00560213	1.16802	1.47227	1.89551	2.94916	1.19605	1.63339	2.29684	3.66939
200000016949	002114	2013-10-29	2013	C	1.78902e+09	1.56125e+09	1.77004e+09	8.39255e+08	0.009599	0.01494	-0.028491	0.025354	-0.015755	-0.010414	-0.053845	0.020754	0.028902	-0.064521	0.099586	-0.078832	-0.070684	-0.164107	5	4	0.25	4.2	3	0.4	1.50135e+08	1.31713e+08	1.40161e+08	1.32909e+08	1.78902e+09	1.56125e+09	8.39255e+08	0.0839198	0.0843636	0.0791852	0.158366	-0.0791809	-0.499986	1.80554	1.61993	1.22926	#N/A	3.54001	2.95379	1.72255	#N/A
200000030987	002114	2017-02-11	2017	C	2.2319e+09	2.1941e+09	2.35535e+09	1.89219e+09	0.010679	-0.117818	0.023229	0.043138	-0.032459	-0.160956	-0.019909	0.015221	-0.167036	0.030226	0.089866	-0.074645	-0.256902	-0.05964	8	7	0.142857	7.2	6.2	0.16129	1.52106e+08	2.03923e+08	1.3575e+08	1.39791e+08	2.2319e+09	2.1941e+09	1.89219e+09	0.0681506	0.0929416	0.0576346	0.0738779	-0.0162433	-0.219866	1.37786	1.27628	2.39668	3.70322	1.37786	1.27629	2.66174	3.70358
200000014608	002120	2012-02-11	2012	C	8.12362e+08	8.58925e+08	8.67242e+08	1.10826e+09	0.126282	0.064103	0.103196	0.026552	0.09973	0.037551	0.076644	0.167569	0.099278	0.169769	0.062731	0.104838	0.036547	0.107038	11	11	0	7.78	9.51	-0.181914	1.13669e+08	1.28472e+08	1.33323e+08	1.43456e+08	8.12362e+08	8.58925e+08	1.10826e+09	0.139925	0.149573	0.153732	0.129442	0.0242893	0.187646	1.9437	1.50388	1.55944	1.29226	2.45149	1.77501	1.87026	1.4649
200000030144	002123	2015-09-01	2015	C	6.76014e+09	6.96666e+09	7.34008e+09	3.51568e+09	0.036746	0.036521	0.014496	-0.077613	0.114359	0.114134	0.092109	0.050486	0.049499	0.021911	-0.149498	0.199984	0.198997	0.171409	19	21	-0.0952381	16.3292	16.8736	-0.0322634	5.26628e+08	6.13602e+08	5.61252e+08	6.39281e+08	6.76014e+09	6.96666e+09	3.51568e+09	0.077902	0.0880769	0.076464	0.181837	-0.105373	-0.579492	1.41039	1.77971	2.2402	1.72329	1.59127	2.11731	3.34925	1.8026
200000018931	002125	2015-01-08	2015	C	2.55687e+09	2.17851e+09	2.63199e+09	1.54475e+09	0.020168	0.011813	0.004663	-0.039022	0.05919	0.050835	0.043685	0.045281	0.023682	0.011572	-0.192057	0.237338	0.215739	0.203629	4	3	0.333333	3.4798	1.9903	0.74838	1.23525e+08	1.20371e+08	1.19103e+08	1.07571e+08	2.55687e+09	2.17851e+09	1.54475e+09	0.048311	0.0552536	0.0452521	0.0696362	-0.0243841	-0.350164	1.60289	2.16037	1.88787	1.729	1.93598	2.80147	2.03281	1.72901
200000032782	002127	2015-12-31	2015	C	3.82052e+09	2.0468e+09	1372789852	9.23142e+08	0.140192	0.148067	0.125486	0.012919	0.127273	0.135148	0.112567	0.175606	0.19374	0.139447	0.025575	0.150031	0.168165	0.113872	23	5	3.6	18.07	4.26	3.24178	8.22868e+07	5.71641e+07	6.51871e+07	2.73268e+08	3.82052e+09	2.0468e+09	9.23142e+08	0.0215381	0.0279286	0.0474851	0.296019	-0.248534	-0.839588	3.61631	5.56448	6.18823	4.74112	5.42344	8.86348	6.18823	4.74112
200000012236	002131	2011-03-28	2011	C	2.84342e+09	2.21473e+09	1.8185e+09	1.05509e+09	0.0185	0.017118	0.065774	0.110862	-0.092362	-0.093744	-0.045088	0.033804	0.034152	0.114645	0.174585	-0.140781	-0.140433	-0.05994	10	6	0.666667	9.2885	5.2885	0.756358	3.7857e+08	3.03922e+08	1.5896e+08	1.31084e+08	2.84342e+09	2.21473e+09	1.05509e+09	0.133139	0.137227	0.0874129	0.12424	-0.0368269	-0.296418	1.64296	1.56657	1.88635	#N/A	2.3205	1.99832	2.47128	#N/A
200000012238	002131	2012-02-16	2012	C	4.20141e+09	2.84342e+09	2.21473e+09	1.8185e+09	0.050727	0.0185	0.017118	0.065774	-0.015047	-0.047274	-0.048656	0.102263	0.033804	0.034152	0.114645	-0.012382	-0.080841	-0.080493	19	10	0.9	16.8685	9.2885	0.816063	4.90676e+08	3.7857e+08	3.03922e+08	1.5896e+08	4.20141e+09	2.84342e+09	1.8185e+09	0.116788	0.133139	0.137227	0.0874129	0.0498144	0.569875	1.7899	1.64296	1.56657	1.88635	2.66538	2.3205	1.99832	2.47128
200000020924	002131	2014-04-17	2014	C	1.12527e+10	8.40003e+09	4.20141e+09	2.84342e+09	0.051578	0.028568	0.050727	0.0185	0.033078	0.010068	0.032227	0.077826	0.041449	0.102263	0.033804	0.044022	0.007645	0.068459	8	17	-0.529412	7.27	12.336	-0.410668	7.99371e+08	6.70521e+08	4.90676e+08	3.7857e+08	1.12527e+10	8.40003e+09	2.84342e+09	0.0710382	0.0798236	0.116788	0.133139	-0.0163508	-0.12281	1.79003	2.17584	1.7899	1.64296	2.61467	3.81477	2.66538	2.3205
200000030855	002131	2015-11-12	2015	C	1.33442e+10	1.12527e+10	8.40003e+09	4.20141e+09	0.032673	0.051578	0.028568	0.050727	-0.018054	0.000851	-0.022159	0.056905	0.077826	0.041449	0.102263	-0.045358	-0.024437	-0.060814	10	8	0.25	9.55	7.27	0.313618	1.07616e+09	7.99371e+08	6.70521e+08	4.90676e+08	1.33442e+10	1.12527e+10	4.20141e+09	0.0806465	0.0710382	0.0798236	0.116788	-0.0369648	-0.316511	1.31222	1.79003	2.17584	1.7899	1.51489	2.61467	3.81477	2.66538
200000035002	002131	2016-07-19	2016	I	1.41746e+10	1.33442e+10	1.12527e+10	8.40003e+09	-0.130653	0.032673	0.051578	0.028568	-0.159221	0.004105	0.02301	-0.265476	0.056905	0.077826	0.041449	-0.306925	0.015456	0.036377	9	10	-0.1	8.55	9.55	-0.104712	1.12811e+09	1.07616e+09	7.99371e+08	6.70521e+08	1.41746e+10	1.33442e+10	8.40003e+09	0.0795872	0.0806465	0.0710382	0.0798236	-0.00878542	-0.11006	1.08722	1.31222	1.79003	2.17584	1.13604	1.51489	2.61467	3.81477
200000031748	002137	2015-11-25	2015	C	2.13233e+09	1.90373e+09	1.33303e+09	6.63915e+08	0.035858	0.080232	0.014368	0.019212	0.016646	0.06102	-0.004844	0.043591	0.093442	0.021015	0.025042	0.018549	0.0684	-0.004027	14	7	1	13.1129	6.1886	1.11888	1.03849e+08	9.33924e+07	5.01559e+07	5.43207e+07	2.13233e+09	1.90373e+09	6.63915e+08	0.048702	0.0490576	0.0376254	0.0818188	-0.0441934	-0.540137	1.53626	2.316	5.06153	4.68748	2.07654	3.97134	9.12629	5.07159
200000031234	002139	2016-05-17	2016	C	3.94904e+09	3.20903e+09	2.71527e+09	1.62871e+09	0.059953	0.070029	0.056525	0.048688	0.011265	0.021341	0.007837	0.104465	0.108329	0.083375	0.081564	0.022901	0.026765	0.001811	11	8	0.375	10.01	7.46	0.341823	207444518	3.87779e+08	2.19647e+08	1.59206e+08	3.94904e+09	3.20903e+09	1.62871e+09	0.0525304	0.12084	0.0808934	0.0977495	-0.0168561	-0.172441	1.33677	2.39392	1.96682	3.11114	1.43765	2.85984	2.52648	4.42021
200000022723	002144	2014-11-04	2014	C	2.05471e+09	2.07125e+09	2.19134e+09	2.17943e+09	0.048885	0.060235	0.053586	0.037264	0.011621	0.022971	0.016322	0.059147	0.073163	0.068271	0.043647	0.0155	0.029516	0.024624	4	4	0	2	3.6	-0.444444	9.88793e+07	9.6184e+07	7.38697e+07	7.69479e+07	2.05471e+09	2.07125e+09	2.17943e+09	0.0481233	0.0464376	0.0337099	0.0353065	-0.00159662	-0.0452217	1.84347	2.19188	1.43802	1.41841	2.11945	2.60722	1.61059	1.76186
200000032161	002144	2016-08-05	2016	C	1.94339e+09	2.02546e+09	2.05471e+09	2.07125e+09	0.047988	0.046813	0.048885	0.060235	-0.012247	-0.013422	-0.01135	0.055919	0.05617	0.059147	0.073163	-0.017244	-0.016993	-0.014016	2	2	0	2	2	0	8.07182e+07	1.05624e+08	9.88793e+07	9.6184e+07	1.94339e+09	2.02546e+09	2.07125e+09	0.0415347	0.0521482	0.0481233	0.0464376	0.0016857	0.0363002	1.02624	1.30194	1.84347	2.19188	1.0332	1.38923	2.11945	2.60722
200000022921	002151	2015-07-07	2015	C	6.68551e+09	5.63226e+09	3.7918e+09	1.89315e+09	0.017203	0.010656	0.012505	0.026893	-0.00969	-0.016237	-0.014388	0.025017	0.013387	0.017033	0.038148	-0.013131	-0.024761	-0.021115	21	13	0.615385	17.9099	9.1333	0.960945	5.40765e+08	4.07189e+08	3.25708e+08	2.44685e+08	6.68551e+09	5.63226e+09	1.89315e+09	0.080886	0.0722958	0.085898	0.129248	-0.0433499	-0.335401	1.83762	#N/A	2.53272	3.03405	2.77051	#N/A	4.30764	4.52834
200000016996	002152	2013-08-14	2013	C	7.70018e+09	6.64431e+09	5.05517e+09	4.02043e+09	0.119163	0.123026	0.140661	0.144599	-0.025436	-0.021573	-0.003938	0.192639	0.18891	0.19639	0.194185	-0.001546	-0.005275	0.002205	22	14	0.571429	18.444	12.08	0.526821	1.22253e+09	1.02616e+09	7.35566e+08	5.79185e+08	7.70018e+09	6.64431e+09	4.02043e+09	0.158766	0.154442	0.145508	0.144061	0.00144717	0.0100456	3.8782	3.2503	3.03913	2.39508	3.9902	3.33802	3.12037	2.45315
200000032242	002152	2015-08-22	2015	C	1.26912e+10	1.19066e+10	7.70018e+09	6.64431e+09	0.075958	0.074888	0.119163	0.123026	-0.047068	-0.048138	-0.003863	0.101642	0.100527	0.192639	0.18891	-0.087268	-0.088383	0.003729	40	32	0.25	28.752	24.954	0.1522	1.25159e+09	1.24713e+09	1.22253e+09	1.02616e+09	1.26912e+10	1.19066e+10	6.64431e+09	0.0986187	0.104743	0.158766	0.154442	0.00432391	0.027997	1.54929	1.85364	3.8782	3.2503	1.67658	2.06109	3.9902	3.33802
200000016997	002153	2013-11-13	2013	I	5.2768e+09	2.4737e+09	2.38465e+09	1.52529e+09	0.07066	0.159741	0.15207	0.200774	-0.130114	-0.041033	-0.048704	0.07991	0.206435	0.195409	0.230448	-0.150538	-0.024013	-0.035039	27	18	0.5	22.624	16.924	0.3368	4.44965e+08	4.08832e+08	3.02364e+08	2.36649e+08	5.2768e+09	2.4737e+09	1.52529e+09	0.0843248	0.165272	0.126796	0.15515	-0.0283541	-0.182753	5.26045	4.91585	3.83602	2.86231	10.2914	8.42375	6.37658	4.53061
200000016999	002153	2014-01-08	2014	I	6057269280	5.2768e+09	2.4737e+09	2.38465e+09	0.066994	0.07066	0.159741	0.15207	-0.085076	-0.08141	0.007671	0.079137	0.07991	0.206435	0.195409	-0.116272	-0.115499	0.011026	28	27	0.037037	25.974	22.624	0.148073	6.59107e+08	4.44965e+08	4.08832e+08	3.02364e+08	6057269280	5.2768e+09	2.38465e+09	0.108813	0.0843248	0.165272	0.126796	0.0384758	0.303446	2.56467	5.26045	4.91585	3.83602	4.44542	10.2914	8.42375	6.37658
200000034887	002153	2016-01-05	2016	I	1.02283e+10	6.78752e+09	6057269280	5.2768e+09	0.053055	0.06261	0.066994	0.07066	-0.017605	-0.00805	-0.003666	0.061026	0.078686	0.079137	0.07991	-0.018884	-0.001224	-0.000773	56	33	0.69697	48.7842	31.424	0.55245	6.20083e+08	9.05782e+08	6.59107e+08	4.44965e+08	1.02283e+10	6.78752e+09	5.2768e+09	0.0606245	0.133448	0.108813	0.0843248	0.0244878	0.290398	1.83502	2.5415	2.56467	5.26045	2.83849	4.39444	4.44542	10.2914
200000017000	002155	2015-03-23	2015	B	6.88632e+09	6.48953e+09	5.74455e+09	4.90289e+09	0.042587	0.01895	0.003247	0.024494	0.018093	-0.005544	-0.021247	0.063255	0.028179	0.005448	0.037332	0.025923	-0.009153	-0.031884	33	28	0.178571	30.695	26.185	0.172236	7.6027e+08	7.87506e+08	7.29473e+08	6.8791e+08	6.88632e+09	6.48953e+09	4.90289e+09	0.110403	0.12135	0.126985	0.140307	-0.0133217	-0.0949468	1.90477	2.20029	2.03436	2.41424	2.01992	2.44836	2.17534	2.4145
200000014655	002158	2012-10-10	2012	C	1.26403e+09	1.14653e+09	9.99111e+08	9.86015e+08	0.14505	0.130139	0.106645	0.145088	-3.8e-05	-0.014949	-0.038443	0.189608	0.171955	0.137753	0.187974	0.001634	-0.016019	-0.050221	3	3	0	3	2.6	0.153846	1.382e+08	1.26286e+08	1.04589e+08	1.05357e+08	1.26403e+09	1.14653e+09	9.86015e+08	0.109332	0.110145	0.104682	0.106851	-0.00216907	-0.0203	3.77127	3.97573	2.8887	2.7959	3.77127	3.97573	2.8887	2.7959
200000035495	002158	2016-06-21	2016	C	3.25275e+09	3.11144e+09	2.91127e+09	2.27902e+09	0.062333	0.071931	0.06926	0.068763	-0.00643	0.003168	0.000497	0.108735	0.125356	0.095209	0.085167	0.023568	0.040189	0.010042	6	5	0.2	5.52	5	0.104	2.1968e+08	3.03449e+08	2.51611e+08	1.49994e+08	3.25275e+09	3.11144e+09	2.27902e+09	0.0675366	0.0975269	0.0864263	0.0658151	0.0206111	0.313167	1.59903	2.39672	2.14719	2.84502	1.60663	2.39672	2.14719	3.06028
200000033253	002164	2015-10-14	2015	C	1.63937e+10	1.71883e+09	1.82555e+09	1.83368e+09	0.009746	0.006513	0.006118	0.013001	-0.003255	-0.006488	-0.006883	0.046679	0.010255	0.010332	0.021394	0.025285	-0.011139	-0.011062	9	6	0.5	7.35	5.75	0.278261	2.31971e+08	1.11868e+08	1.08174e+08	1.25975e+08	1.63937e+10	1.71883e+09	1.83368e+09	0.01415	0.065084	0.0592555	0.0687007	-0.00944519	-0.137483	1.09201	3.10198	2.75856	1.63175	1.15724	3.26085	2.93437	1.6949
200000030903	002169	2015-10-22	2015	C	4.2078e+09	3.71619e+09	3.06102e+09	1.59006e+09	0.036863	0.039515	0.045369	0.031422	0.005441	0.008093	0.013947	0.051356	0.050174	0.108255	0.072997	-0.021641	-0.022823	0.035258	14	10	0.4	10.5301	7.7478	0.359108	2.3874e+08	2.29011e+08	2.20192e+08	1.62126e+08	4.2078e+09	3.71619e+09	1.59006e+09	0.0567375	0.0616252	0.0719344	0.101963	-0.0300282	-0.294502	1.2219	2.03924	2.15138	2.19338	1.26514	2.62912	2.95302	2.29568
200000024436	002170	2015-05-30	2015	C	4.60382e+09	4.19611e+09	3.91926e+09	3.13339e+09	-0.024458	0.012196	0.040394	0.05981	-0.084268	-0.047614	-0.019416	-0.058735	0.024766	0.08227	0.117021	-0.175756	-0.092255	-0.034751	18	13	0.384615	16.8049	12.4449	0.350344	3.82556e+08	3.43702e+08	3.03317e+08	2.83357e+08	4.60382e+09	4.19611e+09	3.13339e+09	0.0830954	0.0819096	0.0773913	0.0904315	-0.0130402	-0.144199	1.62832	2.09931	2.76123	2.43611	1.83443	2.47398	3.44137	2.9348
200000017010	002171	2014-06-18	2014	C	4.33478e+09	2.83705e+09	2.10927e+09	1.34515e+09	0.043907	0.026746	0.026524	0.010561	0.033346	0.016185	0.015963	0.059847	0.044374	0.049132	0.022298	0.037549	0.022076	0.026834	10	4	1.5	9.15	3.75	1.44	2.77e+08	2.62913e+08	2.7228e+08	1.564e+08	4.33478e+09	2.83705e+09	1.34515e+09	0.0639016	0.0926712	0.129087	0.116269	0.0128178	0.110242	1.68836	3.29876	#N/A	2.27003	1.89243	4.15619	#N/A	2.28124
200000017011	002171	2013-12-31	2013	C	2.83705e+09	2.10927e+09	1.34515e+09	1.38539e+09	0.026746	0.026524	0.010561	-0.04215	0.068896	0.068674	0.052711	0.044374	0.049132	0.022298	-0.093017	0.137391	0.142149	0.115315	4	3	0.333333	3.75	2.65	0.415094	2.62913e+08	2.7228e+08	1.564e+08	1.45543e+08	2.83705e+09	2.10927e+09	1.38539e+09	0.0926712	0.129087	0.116269	0.105055	0.011214	0.106743	3.29876	#N/A	2.27003	2.61534	4.15619	#N/A	2.28124	2.63435
200000030888	002171	2015-12-03	2015	C	4.73443e+09	4.33478e+09	2.83705e+09	2.10927e+09	0.076171	0.043907	0.026746	0.026524	0.049647	0.017383	0.000222	0.105018	0.059847	0.044374	0.049132	0.055886	0.010715	-0.004758	11	10	0.1	10.15	9.15	0.10929	2.70722e+08	2.77e+08	2.62913e+08	2.7228e+08	4.73443e+09	4.33478e+09	2.10927e+09	0.0571816	0.0639016	0.0926712	0.129087	-0.036416	-0.282104	1.71771	1.68836	3.29876	#N/A	1.90522	1.89243	4.15619	#N/A
200000029387	002172	2015-06-11	2015	C	5.50331e+09	4.12253e+09	3.67576e+09	2.39184e+09	0.029415	0.066324	0.029043	-0.055059	0.084474	0.121383	0.084102	0.095667	0.20452	0.090449	-0.193911	0.289578	0.398431	0.28436	11	2	4.5	9.6699	1.4806	5.53107	4.03203e+08	3.71632e+08	4.12934e+08	3.15911e+08	5.50331e+09	4.12253e+09	2.39184e+09	0.0732655	0.0901466	0.11234	0.132078	-0.0197387	-0.149447	1.38357	2.1276	2.92768	#N/A	1.49558	2.49586	3.49188	#N/A
200000031642	002173	2016-01-12	2016	C	4.26528e+09	4.65017e+09	4.56697e+09	1.07308e+09	0.00702	0.030277	0.025132	-0.060888	0.067908	0.091165	0.08602	0.008279	0.038511	0.032497	-0.15806	0.166339	0.196571	0.190557	26	11	1.36364	25.981	11	1.36191	1.68432e+08	1.44099e+08	1.25757e+08	1.03997e+08	4.26528e+09	4.65017e+09	1.07308e+09	0.0394891	0.0309879	0.0275361	0.096914	-0.0693779	-0.715871	0.967166	1.24351	1.37666	3.64029	0.926314	1.54737	2.23239	5.54033
200000017017	002174	2014-04-10	2014	C	4.70386e+09	2.92468e+09	1.37549e+09	5.93977e+08	0.126933	0.172712	0.296405	-0.058796	0.185729	0.231508	0.355201	0.219477	0.230865	0.455003	-0.130629	0.350106	0.361494	0.585632	7	4	0.75	6.02	2.76	1.18116	6.57219e+08	4.46515e+08	2.24186e+08	7.32944e+07	4.70386e+09	2.92468e+09	5.93977e+08	0.139719	0.152671	0.162986	0.123396	0.0395902	0.320839	2.38502	#N/A	3.71705	7.48975	5.26486	#N/A	10.032	7.48975
200000030381	002174	2015-11-17	2015	I	6.63595e+09	4.70386e+09	2.92468e+09	1.37549e+09	0.100083	0.126933	0.172712	0.296405	-0.196322	-0.169472	-0.123693	0.163244	0.219477	0.230865	0.455003	-0.291759	-0.235526	-0.224138	17	7	1.42857	16.6	6.02	1.75748	1.06393e+09	6.57219e+08	4.46515e+08	2.24186e+08	6.63595e+09	4.70386e+09	1.37549e+09	0.160329	0.139719	0.152671	0.162986	-0.0103149	-0.0632872	2.54064	2.38502	#N/A	3.71705	3.37259	5.26486	#N/A	10.032
200000027302	002178	2015-07-30	2015	M	2.23002e+09	2.29882e+09	2.11579e+09	1.35812e+09	0.014253	0.021087	0.054191	0.045527	-0.031274	-0.02444	0.008664	0.024671	0.037856	0.090509	0.077472	-0.052801	-0.039616	0.013037	25	19	0.315789	22.0004	17.468	0.259469	1.574e+08	1.50274e+08	1.28149e+08	1.03447e+08	2.23002e+09	2.29882e+09	1.35812e+09	0.0705825	0.0653703	0.0605676	0.0761694	-0.0156018	-0.20483	4.29142	2.75568	4.08654	#N/A	4.88225	3.36672	4.97693	#N/A
200000017021	002179	2014-01-10	2014	C	8.50988e+09	7.46374e+09	6.24014e+09	5.32525e+09	0.091246	0.080834	0.060003	0.048401	0.042845	0.032433	0.011602	0.16835	0.156382	0.114027	0.088848	0.079502	0.067534	0.025179	12	8	0.5	8.2285	4.9903	0.648899	1.085e+09	8.87042e+08	6.90389e+08	5.35176e+08	8.50988e+09	7.46374e+09	5.32525e+09	0.127499	0.118847	0.110637	0.100498	0.0101389	0.100886	3.02533	3.44245	2.16737	1.78257	3.0274	3.54744	2.21771	1.90434
200000024150	002179	2015-02-10	2015	C	1.00302e+10	8.50988e+09	7.46374e+09	6.24014e+09	0.086377	0.091246	0.080834	0.060003	0.026374	0.031243	0.020831	0.159606	0.16835	0.156382	0.114027	0.045579	0.054323	0.042355	14	12	0.166667	9.7385	8.2285	0.183509	1.23425e+09	1.085e+09	8.87042e+08	6.90389e+08	1.00302e+10	8.50988e+09	6.24014e+09	0.123053	0.127499	0.118847	0.110637	0.00820995	0.0742064	3.53675	3.02533	3.44245	2.16737	3.56445	3.0274	3.54744	2.21771
200000030861	002180	2015-09-24	2015	C	3.55275e+10	5.26776e+10	3.11925e+09	6.71731e+08	0.040855	-0.005166	0.0946	0.311851	-0.270996	-0.317017	-0.217251	0.202927	-0.061138	0.151444	0.358537	-0.15561	-0.419675	-0.207093	32	4	7	30.9067	3.8167	7.09775	9.96908e+09	2.39255e+09	4.73936e+08	7.29615e+07	3.55275e+10	5.26776e+10	6.71731e+08	0.280602	0.0454187	0.151939	0.108617	0.0433216	0.398846	1.39735	1.08683	2.48196	#N/A	1.61631	1.45574	8.79603	#N/A
200000017022	002181	2014-06-20	2014	L	4.69001e+09	4.37001e+09	4.52786e+09	4.29277e+09	0.039724	-0.01237	-0.099102	0.072014	-0.03229	-0.084384	-0.171116	0.049059	-0.014994	-0.121977	0.080301	-0.031242	-0.095295	-0.202278	21	16	0.3125	20.3685	15.2685	0.334021	3.83602e+08	4.37433e+08	4.45691e+08	3.6487e+08	4.69001e+09	4.37001e+09	4.29277e+09	0.0817914	0.100099	0.098433	0.0849963	0.0134366	0.158085	2.12121	4.32724	1.4955	1.2553	2.14106	4.38613	2.64922	1.81032
200000022118	002182	2015-02-05	2015	C	3.72168e+09	3.48635e+09	2.92863e+09	2.7194e+09	0.041175	0.05012	0.007943	0.006683	0.034492	0.043437	0.00126	0.098719	0.122076	0.021109	0.016429	0.08229	0.105647	0.00468	16	16	0	14.86	14.86	0	4.48394e+08	3.71751e+08	2.93915e+08	2.92021e+08	3.72168e+09	3.48635e+09	2.7194e+09	0.120482	0.10663	0.100359	0.107384	-0.00702482	-0.0654178	1.84335	1.8955	1.92622	1.5955	2.21213	2.31473	2.20895	1.77728
200000024807	002185	2015-04-04	2015	C	9.36644e+09	7.67724e+09	7.06871e+09	4.15805e+09	0.058402	0.053832	0.046449	0.073539	-0.015137	-0.019707	-0.02709	0.091238	0.075068	0.062111	0.121106	-0.029868	-0.046038	-0.058995	9	6	0.5	6.7591	5.391	0.253775	6.64205e+08	5.51548e+08	5.37063e+08	4.22541e+08	9.36644e+09	7.67724e+09	4.15805e+09	0.0709133	0.0718419	0.0759775	0.10162	-0.0256424	-0.252336	2.298	1.95921	2.13162	2.4859	2.29842	1.95953	2.33126	2.48654
200000014679	002191	2012-10-27	2012	C	4.73849e+09	4.50726e+09	4.31463e+09	3.46529e+09	0.127701	0.110083	0.10773	0.132369	-0.004668	-0.022286	-0.024639	0.167445	0.161807	0.172923	0.196431	-0.028986	-0.034624	-0.023508	14	13	0.0769231	11.3861	10.7661	0.0575882	3.96512e+08	3.71697e+08	3.24443e+08	3.09459e+08	4.73849e+09	4.50726e+09	3.46529e+09	0.0836791	0.0824663	0.0751959	0.0893025	-0.0141066	-0.157964	2.11189	2.28814	1.73105	2.08245	2.13726	2.28814	1.73105	2.08245
200000017028	002191	2013-11-01	2013	C	5.36532e+09	4.73849e+09	4.50726e+09	4.31463e+09	0.147106	0.127701	0.110083	0.10773	0.039376	0.019971	0.002353	0.180521	0.167445	0.161807	0.172923	0.007598	-0.005478	-0.011116	14	14	0	12.2361	11.3861	0.0746524	4.32433e+08	3.96512e+08	3.71697e+08	3.24443e+08	5.36532e+09	4.73849e+09	4.31463e+09	0.0805979	0.0836791	0.0824663	0.0751959	0.00727039	0.0966859	3.90444	2.11189	2.28814	1.73105	3.95116	2.13726	2.28814	1.73105
200000034850	002191	2016-06-01	2016	C	8.20358e+09	8.12378e+09	6.68068e+09	5.36532e+09	0.099399	0.0828	0.095482	0.147106	-0.047707	-0.064306	-0.051624	0.120413	0.100535	0.132569	0.180521	-0.060108	-0.079986	-0.047952	23	18	0.277778	20.1061	15.7461	0.276894	3.98556e+08	5.0595e+08	4.99623e+08	4.32433e+08	8.20358e+09	8.12378e+09	5.36532e+09	0.0485832	0.0622801	0.0747863	0.0805979	-0.00581161	-0.0721062	1.52064	1.76568	2.31622	3.90444	1.59764	1.87847	2.3296	3.95116
200000029901	002193	2016-11-02	2016	C	4.79617e+09	4.58487e+09	4.42458e+09	1.91645e+09	0.023296	0.018183	0.007406	0.008932	0.014364	0.009251	-0.001526	0.040955	0.031545	0.01319	0.024966	0.015989	0.006579	-0.011776	2	1	1	2	1	1	1.89279e+08	1.72961e+08	1.33127e+08	9.23358e+07	4.79617e+09	4.58487e+09	1.91645e+09	0.0394646	0.0377242	0.0300882	0.0481806	-0.0180925	-0.375513	0.920046	1.32077	1.46847	2.26149	0.909185	1.36316	1.76646	2.26188
200000029902	002193	2017-01-18	2017	C	4888767224	4.79617e+09	4.58487e+09	4.42458e+09	0.009334	0.023296	0.018183	0.007406	0.001928	0.01589	0.010777	0.016445	0.040955	0.031545	0.01319	0.003255	0.027765	0.018355	3	2	0.5	2.51	2	0.255	1.96636e+08	1.89279e+08	1.72961e+08	1.33127e+08	4888767224	4.79617e+09	4.42458e+09	0.0402219	0.0394646	0.0377242	0.0300882	0.00763607	0.25379	0.853595	0.920046	1.32077	1.46847	0.853154	0.909185	1.36316	1.76646
200000018935	002195	2014-09-16	2014	I	7.36125e+09	4.82151e+09	4.28914e+09	4.88137e+08	0.08624	0.086627	0.026474	0.059844	0.026396	0.026783	-0.03337	0.095504	0.09394	0.027882	0.062639	0.032865	0.031301	-0.034757	12	4	2	11.06	3.06	2.61438	7.44171e+08	6.39552e+08	2.26839e+08	118400417	7.36125e+09	4.82151e+09	4.88137e+08	0.101093	0.132645	0.0528868	0.242556	-0.189669	-0.78196	1.93971	3.98125	1.42524	#N/A	3.06895	6.76747	3.52434	#N/A
200000018938	002196	2014-09-06	2014	C	2.90412e+09	2.76085e+09	1.27157e+09	9.03119e+08	0.040918	0.020737	0.008011	0.006022	0.034896	0.014715	0.001989	0.050523	0.025523	0.012468	0.008817	0.041706	0.016706	0.003651	6	3	1	5.8	3	0.933333	1.35766e+08	9.36213e+07	9.45614e+07	8.02244e+07	2.90412e+09	2.76085e+09	9.03119e+08	0.0467495	0.0339103	0.0743661	0.0888304	-0.0144643	-0.16283	1.72723	1.76861	1.70555	#N/A	2.37839	3.13562	2.40447	#N/A
200000025084	002196	2015-01-22	2015	C	3.29228e+09	2.90412e+09	2.76085e+09	1.27157e+09	0.040121	0.040918	0.020737	0.008011	0.03211	0.032907	0.012726	0.053369	0.050523	0.025523	0.012468	0.040901	0.038055	0.013055	8	6	0.333333	7.31	5.8	0.260345	1.76631e+08	1.35766e+08	9.36213e+07	9.45614e+07	3.29228e+09	2.90412e+09	1.27157e+09	0.05365	0.0467495	0.0339103	0.0743661	-0.0404558	-0.544009	1.33707	1.72723	1.76861	1.70555	1.53015	2.37839	3.13562	2.40447
200000017031	002198	2013-11-09	2013	C	1.048e+09	1.03528e+09	9.19003e+08	3.14248e+08	0.063316	0.071144	0.151785	0.024083	0.039233	0.047061	0.127702	0.071372	0.085312	0.172284	0.027216	0.044156	0.058096	0.145068	3	2	0.5	3	2	0.5	2.6916e+08	2.58113e+08	1.0002e+08	6.27247e+07	1.048e+09	1.03528e+09	3.14248e+08	0.256832	0.249316	0.108835	0.199603	-0.0907673	-0.45474	4.50717	3.70021	3.00833	4.02463	5.41075	4.66133	4.13653	5.45133
200000017032	002199	2013-10-17	2013	C	1.38406e+09	1.71535e+09	1.45295e+09	1.16826e+09	-0.216877	-0.094482	0.020586	0.009759	-0.226636	-0.104241	0.010827	-0.643869	-0.21409	0.047648	0.020661	-0.66453	-0.234751	0.026987	6	5	0.2	4.7	3.8596	0.217743	1.31206e+08	1.12033e+08	6.09386e+07	3.71346e+07	1.38406e+09	1.71535e+09	1.16826e+09	0.094798	0.065312	0.0419412	0.0317863	0.0101549	0.319472	2.77069	1.55011	1.7862	1.29335	3.95231	1.93531	2.17384	1.45981
200000017035	002201	2013-06-26	2013	C	2.13756e+09	1.64473e+09	1.25944e+09	1.15078e+09	0.007194	0.006527	0.000842	0.016982	-0.009788	-0.010455	-0.01614	0.017451	0.025003	0.002519	0.046618	-0.029167	-0.021615	-0.044099	6	4	0.5	4.6	3.6	0.277778	1.64532e+08	1.46217e+08	1.32831e+08	1.38298e+08	2.13756e+09	1.64473e+09	1.15078e+09	0.0769719	0.0889002	0.105468	0.120178	-0.01471	-0.122402	#N/A	1.81932	1.62612	1.63024	#N/A	1.86005	1.65775	1.66208
200000024886	002203	2015-04-17	2015	C	1.528e+10	1.27643e+10	9.21973e+09	8.21646e+09	0.047144	0.044289	0.051915	0.054999	-0.007855	-0.01071	-0.003084	0.130461	0.121604	0.115801	0.139373	-0.008912	-0.017769	-0.023572	18	12	0.5	17.6	12	0.466667	1.08286e+09	9.14395e+08	6.67532e+08	5.10943e+08	1.528e+10	1.27643e+10	8.21646e+09	0.0708681	0.071637	0.0724025	0.0621853	0.0102173	0.164304	1.43923	1.60132	2.35744	2.19453	1.50419	1.70428	2.54582	2.26525
200000012308	002204	2011-12-20	2011	C	18865018116	2.01667e+10	2.27365e+10	2.87659e+09	0.017671	0.01788	0.039964	0.047504	-0.029833	-0.029624	-0.00754	0.050929	0.057625	0.152128	0.111477	-0.060548	-0.053852	0.040651	15	2	6.5	14.7034	1.6	8.18962	1.151e+09	1.29946e+09	1.56777e+09	1.18834e+08	18865018116	2.01667e+10	2.87659e+09	0.0610124	0.0644359	0.0689538	0.0413106	0.0276432	0.669156	1.0493	1.04903	1.11844	1.35652	1.09888	1.09833	1.23754	2.41288
200000017041	002208	2013-03-23	2013	K	6.69736e+09	5.79273e+09	5.03779e+09	3.98933e+09	0.013113	0.02972	0.03131	0.038611	-0.025498	-0.008891	-0.007301	0.053252	0.114418	0.115598	0.125971	-0.072719	-0.011553	-0.010373	5	3	0.666667	4.8	2.8	0.714286	1.79493e+08	1.20869e+08	8.80822e+07	7.23812e+07	6.69736e+09	5.79273e+09	3.98933e+09	0.0268005	0.0208657	0.0174843	0.0181437	-0.000659411	-0.0363438	1.91502	1.19462	1.14314	1.25959	1.92473	1.19669	1.1447	1.26238
200000022406	002209	2014-09-02	2014	C	1.63789e+09	1.60939e+09	1.51234e+09	1.64852e+09	-0.027669	0.007956	0.008752	0.012369	-0.040038	-0.004413	-0.003617	-0.073993	0.019357	0.020334	0.03178	-0.105773	-0.012423	-0.011446	7	6	0.166667	7	6	0.166667	2.07043e+08	2.1348e+08	2.17705e+08	1.93006e+08	1.63789e+09	1.60939e+09	1.64852e+09	0.126408	0.132647	0.143952	0.117078	0.0268738	0.229537	2.94805	#N/A	1.48016	1.26043	3.39041	#N/A	1.74054	1.40549
200000017045	002217	2014-03-21	2014	C	1.69962e+10	9.15465e+09	3.21029e+09	1.43396e+09	0.051367	0.023723	0.04586	-0.047358	0.098725	0.071081	0.093218	0.097059	0.039252	0.080882	-0.081884	0.178943	0.121136	0.162766	5	3	0.666667	4.88	2.88	0.694444	9.85546e+08	5.00264e+08	2.8555e+08	1.29845e+08	1.69962e+10	9.15465e+09	1.43396e+09	0.0579863	0.0546458	0.0889484	0.0905498	-0.00160141	-0.0176854	1.31784	1.53582	#N/A	1.46221	1.96888	3.02935	#N/A	1.58792
200000029180	002217	2015-10-17	2015	C	2.12444e+10	1.69962e+10	9.15465e+09	3.21029e+09	0.054878	0.051367	0.023723	0.04586	0.009018	0.005507	-0.022137	0.115952	0.097059	0.039252	0.080882	0.03507	0.016177	-0.04163	19	5	2.8	18.51	4.88	2.79303	1.27386e+09	9.85546e+08	5.00264e+08	2.8555e+08	2.12444e+10	1.69962e+10	3.21029e+09	0.0599624	0.0579863	0.0546458	0.0889484	-0.0343026	-0.385646	1.56309	1.31784	1.53582	#N/A	1.99925	1.96888	3.02935	#N/A
200000031082	002221	2015-06-13	2015	F	2.23944e+10	2.02823e+10	1.48971e+10	1.12991e+10	0.048367	0.023203	0.027224	0.01219	0.036177	0.011013	0.015034	0.141475	0.070908	0.125162	0.041351	0.100124	0.029557	0.083811	30	25	0.2	27.4711	22.0311	0.246924	9.01398e+08	7.07573e+08	4.29195e+08	2.9666e+08	2.23944e+10	2.02823e+10	1.12991e+10	0.040251	0.0348863	0.0288107	0.0262551	0.00255561	0.0973376	1.50824	1.52038	1.78724	1.46222	1.55763	1.66237	1.86908	1.71562
200000017057	002224	2013-04-10	2013	C	1.58039e+09	1.39561e+09	1.1774e+09	8.10772e+08	0.154533	0.142051	0.12501	0.083141	0.071392	0.05891	0.041869	0.167762	0.154931	0.136912	0.109665	0.058097	0.045266	0.027247	4	5	-0.2	3.5214	3.8714	-0.0904066	1.04593e+08	1.19353e+08	1.2244e+08	1.1865e+08	1.58039e+09	1.39561e+09	8.10772e+08	0.0661817	0.0855204	0.103992	0.146342	-0.0423501	-0.289392	6.77336	3.18317	1.56849	1.38217	9.10044	4.15484	3.23961	1.86437
200000012325	002225	2011-04-30	2011	C	3.78321e+09	3.10609e+09	2.90703e+09	2.222e+09	0.034092	0.033149	0.043627	0.069379	-0.035287	-0.03623	-0.025752	0.067249	0.074237	0.09514	0.1237	-0.056451	-0.049463	-0.02856	11	8	0.375	10.0958	7.1958	0.403013	5.3582e+08	4.75656e+08	4.30862e+08	3.57708e+08	3.78321e+09	3.10609e+09	2.222e+09	0.141631	0.153137	0.148214	0.160984	-0.0127706	-0.079328	1.24682	1.46386	1.3825	1.28968	1.61835	2.27258	2.89338	3.08677
200000017058	002225	2013-10-10	2013	C	5.15485e+09	4.89946e+09	3.78321e+09	3.10609e+09	0.017227	0.033705	0.034092	0.033149	-0.015922	0.000556	0.000943	0.033711	0.06777	0.067249	0.074237	-0.040526	-0.006467	-0.006988	12	12	0	11.0958	11.0958	0	6.29349e+08	5.66705e+08	5.3582e+08	4.75656e+08	5.15485e+09	4.89946e+09	3.10609e+09	0.122088	0.115667	0.141631	0.153137	-0.0115057	-0.0751333	1.51338	1.4399	1.24682	1.46386	1.80986	1.72035	1.61835	2.27258
200000022068	002225	2014-12-24	2014	C	4.67989e+09	5.15485e+09	4.89946e+09	3.78321e+09	-0.037702	0.017227	0.033705	0.034092	-0.071794	-0.016865	-0.000387	-0.072668	0.033711	0.06777	0.067249	-0.139917	-0.033538	0.000521	15	12	0.25	14.0958	11.0958	0.270373	5.4474e+08	6.29349e+08	5.66705e+08	5.3582e+08	4.67989e+09	5.15485e+09	3.78321e+09	0.1164	0.122088	0.115667	0.141631	-0.0259644	-0.183324	1.50848	1.51338	1.4399	1.24682	1.74604	1.80986	1.72035	1.61835
200000034568	002229	2015-12-29	2015	C	2.10998e+09	2.43371e+09	2.04364e+09	1.36576e+09	0.006147	0.016865	0.008299	0.026683	-0.020536	-0.009818	-0.018384	0.00736	0.022402	0.016204	0.040126	-0.032766	-0.017724	-0.023922	10	10	0	9.35	9.35	0	1.55733e+08	1.98805e+08	1.85575e+08	1.61612e+08	2.10998e+09	2.43371e+09	1.36576e+09	0.0738079	0.081688	0.0908062	0.118332	-0.0275254	-0.232613	2.16055	2.56122	3.64132	2.67521	2.4046	3.46971	4.83009	3.68856
200000034570	002229	2017-02-25	2017	C	2.12346e+09	2.06718e+09	2.10998e+09	2.43371e+09	0.023579	0.006765	0.006147	0.016865	0.006714	-0.0101	-0.010718	0.027904	0.008238	0.00736	0.022402	0.005502	-0.014164	-0.015042	18	10	0.8	17.3	9.6	0.802083	1.16899e+08	1.18683e+08	1.55733e+08	1.98805e+08	2.12346e+09	2.06718e+09	2.43371e+09	0.0550512	0.057413	0.0738079	0.081688	-0.00788014	-0.0964663	1.71783	1.7736	2.16055	2.56122	1.71799	1.94202	2.4046	3.46971
200000017065	002230	2013-07-27	2013	I	8.39034e+09	5.1699e+09	4.32753e+09	1.85338e+09	0.052034	0.075144	0.064341	0.098057	-0.046023	-0.022913	-0.033716	0.066928	0.099576	0.080449	0.122569	-0.055641	-0.022993	-0.04212	27	18	0.5	22.5628	15.6175	0.444713	9.0302e+08	6.5375e+08	4.18631e+08	2.79452e+08	8.39034e+09	5.1699e+09	1.85338e+09	0.107626	0.126453	0.0967367	0.150779	-0.0540426	-0.358422	4.46217	3.4785	4.09346	5.70432	5.90401	4.38463	5.38041	6.38161
200000029241	002235	2015-03-07	2015	C	2.49586e+09	2.67841e+09	6.47466e+08	6.15982e+08	-0.146928	0.004292	0.033954	-0.15815	0.011222	0.162442	0.192104	-0.164946	0.004815	0.056074	-0.271091	0.106145	0.275906	0.327165	17	15	0.133333	12.994	14.85	-0.124983	1.5719e+08	8.32486e+07	8.57123e+07	1.02501e+08	2.49586e+09	2.67841e+09	6.15982e+08	0.0629801	0.0310813	0.132381	0.166402	-0.0340209	-0.20445	1.65688	1.86111	#N/A	#N/A	1.81923	2.56777	#N/A	#N/A
200000035407	002235	2016-09-09	2016	C	2.52186e+09	2.49586e+09	2.67841e+09	6.47466e+08	0.029974	-0.146928	0.004292	0.033954	-0.00398	-0.180882	-0.029662	0.034572	-0.164946	0.004815	0.056074	-0.021502	-0.22102	-0.051259	29	17	0.705882	18.6	12.994	0.43143	1.28874e+08	1.5719e+08	8.32486e+07	8.57123e+07	2.52186e+09	2.49586e+09	6.47466e+08	0.0511026	0.0629801	0.0310813	0.132381	-0.1013	-0.765213	1.32657	1.65688	1.86111	#N/A	1.40723	1.81923	2.56777	#N/A
200000012337	002238	2011-10-29	2011	R	2.06512e+09	1.96873e+09	1.95442e+09	1.73775e+09	0.073423	0.068116	0.061141	0.051801	0.021622	0.016315	0.00934	0.09199	0.088377	0.084919	0.067973	0.024017	0.020404	0.016946	6	5	0.2	5.05	3.9	0.294872	2.05629e+08	1.93356e+08	1.84234e+08	1.50488e+08	2.06512e+09	1.96873e+09	1.73775e+09	0.0995722	0.098214	0.0942652	0.0865995	0.00766567	0.0885187	2.25135	1.97388	3.10457	2.31815	2.25135	1.97388	3.10462	4.41712
200000014692	002238	2014-09-24	2014	I	3.78243e+09	3.58034e+09	3.03778e+09	2.06512e+09	0.08123	0.078408	0.071755	0.073423	0.007807	0.004985	-0.001668	0.110719	0.1074	0.089277	0.09199	0.018729	0.01541	-0.002713	7	6	0.166667	5.936	4.936	0.202593	3.31017e+08	3.13377e+08	2.45117e+08	2.05629e+08	3.78243e+09	3.58034e+09	2.06512e+09	0.0875144	0.0875271	0.0806895	0.0995722	-0.0188827	-0.189638	2.49653	3.22105	1.82799	2.25135	2.65745	3.45988	2.02269	2.25135
200000035092	002238	2016-01-07	2016	I	3.90368e+09	3.88262e+09	3.78243e+09	3.58034e+09	0.051409	0.064151	0.08123	0.078408	-0.026999	-0.014257	0.002822	0.069845	0.088108	0.110719	0.1074	-0.037555	-0.019292	0.003319	10	11	-0.0909091	8.21	8.046	0.0203828	3.68853e+08	3.51725e+08	3.31017e+08	3.13377e+08	3.90368e+09	3.88262e+09	3.58034e+09	0.0944886	0.0905894	0.0875144	0.0875271	-1.27256e-05	-0.00014539	1.29191	1.87149	2.49653	3.22105	1.29191	1.87149	2.65745	3.45988
200000014695	002239	2012-07-21	2012	C	7.17023e+08	8.10145e+08	6.33274e+08	6.036e+08	0.008092	0.065857	0.015791	0.017476	-0.009384	0.048381	-0.001685	0.009204	0.081835	0.01847	0.019676	-0.010472	0.062159	-0.001206	5	5	0	5	5	0	5.9237e+07	5.57031e+07	3.36575e+07	3.95141e+07	7.17023e+08	8.10145e+08	6.036e+08	0.0826152	0.0687569	0.0531484	0.0654641	-0.0123157	-0.188129	3.87078	3.31143	3.6396	#N/A	3.87078	3.31143	3.6396	#N/A
200000017076	002239	2013-06-06	2013	C	6.69505e+09	7.17023e+08	8.10145e+08	6.33274e+08	0.033341	0.008092	0.065857	0.015791	0.01755	-0.007699	0.050066	0.058112	0.009204	0.081835	0.01847	0.039642	-0.009266	0.063365	9	5	0.8	7.84	5	0.568	3.92232e+08	5.9237e+07	5.57031e+07	3.36575e+07	6.69505e+09	7.17023e+08	6.33274e+08	0.0585854	0.0826152	0.0687569	0.0531484	0.0156085	0.293677	#N/A	3.87078	3.31143	3.6396	#N/A	3.87078	3.31143	3.6396
200000025844	002239	2015-05-11	2015	C	8.66057e+09	8.33751e+09	6.69505e+09	7.17023e+08	0.042317	0.054027	0.033341	0.008092	0.034225	0.045935	0.025249	0.0706	0.092013	0.058112	0.009204	0.061396	0.082809	0.048908	34	7	3.85714	33.44	6.8	3.91765	7.30285e+08	7.16549e+08	3.92232e+08	5.9237e+07	8.66057e+09	8.33751e+09	7.17023e+08	0.084323	0.0859428	0.0585854	0.0826152	-0.0240299	-0.290865	1.52476	#N/A	#N/A	3.87078	1.86133	#N/A	#N/A	3.87078
200000035392	002239	2016-07-26	2016	C	8.35875e+09	8.66057e+09	8.33751e+09	6.69505e+09	0.00415	0.042317	0.054027	0.033341	-0.029191	0.008976	0.020686	0.00669	0.0706	0.092013	0.058112	-0.051422	0.012488	0.033901	36	34	0.0588235	34.9502	33.44	0.0451615	557221424	7.30285e+08	7.16549e+08	3.92232e+08	8.35875e+09	8.66057e+09	6.69505e+09	0.0666632	0.084323	0.0859428	0.0585854	0.0273574	0.466967	1.12454	1.52476	#N/A	#N/A	1.12898	1.86133	#N/A	#N/A
200000024402	002241	2014-12-18	2014	C	2.29121e+10	1.92479e+10	1.77577e+10	1.25964e+10	0.070223	0.064444	0.094849	0.105151	-0.034928	-0.040707	-0.010302	0.148312	0.130611	0.197643	0.20635	-0.058038	-0.075739	-0.008707	23	20	0.15	21.6935	18.8555	0.150513	2.28535e+09	1.89568e+09	1.49337e+09	1.08322e+09	2.29121e+10	1.92479e+10	1.25964e+10	0.0997442	0.0984876	0.084097	0.0859941	-0.00189704	-0.0220602	2.07132	2.81044	2.29183	3.91153	2.29397	3.25055	2.62866	4.74142
200000012342	002245	2011-06-28	2011	O	1.95324e+09	1.74491e+09	1.72503e+09	1.20209e+09	0.073789	0.084591	0.084384	0.095034	-0.021245	-0.010443	-0.01065	0.135557	0.151752	0.170619	0.16622	-0.030663	-0.014468	0.004399	11	6	0.833333	9.3284	5	0.86568	8.99849e+07	9.46544e+07	7.62849e+07	5.15742e+07	1.95324e+09	1.74491e+09	1.20209e+09	0.0460696	0.0542462	0.0442224	0.042904	0.00131841	0.0307292	1.73086	1.54287	1.52799	1.85316	1.79478	1.59034	1.57549	3.39926
200000012343	002246	2013-08-29	2013	C	1.59117e+09	1.65375e+09	1.6787e+09	1.60484e+09	0.037574	0.048696	0.03814	0.048091	-0.010517	0.000605	-0.009951	0.049889	0.069266	0.059089	0.083237	-0.033348	-0.013971	-0.024148	4	3	0.333333	3.1358	2.221	0.411887	2.10776e+08	2.33091e+08	2.33574e+08	2.22813e+08	1.59117e+09	1.65375e+09	1.60484e+09	0.132466	0.140947	0.13914	0.138838	0.000302373	0.00217789	#N/A	2.79597	1.53886	1.38281	#N/A	2.79597	1.75098	1.38281
200000017088	002249	2014-01-27	2014	C	1.45123e+10	7.60596e+09	6.29514e+09	4.58457e+09	0.037793	0.048923	0.053724	0.049138	-0.011345	-0.000215	0.004586	0.061668	0.096696	0.088525	0.081541	-0.019873	0.015155	0.006984	24	19	0.263158	19.8677	15.3675	0.292839	9.44542e+08	6.40016e+08	5.48769e+08	3.26408e+08	1.45123e+10	7.60596e+09	4.58457e+09	0.0650856	0.0841467	0.0871734	0.0711972	0.0159763	0.224395	1.30769	2.31226	1.4639	1.60414	1.79516	3.49757	1.94249	2.03261
200000031227	002249	2016-01-06	2016	C	1.45629e+10	1.70679e+10	1.45123e+10	7.60596e+09	-0.164586	0.0263	0.037793	0.048923	-0.213509	-0.022623	-0.01113	-0.358601	0.046463	0.061668	0.096696	-0.455297	-0.050233	-0.035028	61	32	0.90625	50.1826	26.6908	0.880146	1.10612e+09	1.191e+09	9.44542e+08	6.40016e+08	1.45629e+10	1.70679e+10	7.60596e+09	0.0759548	0.0697804	0.0650856	0.0841467	-0.0190611	-0.226522	1.04504	1.23064	1.30769	2.31226	1.07818	1.40194	1.79516	3.49757
200000012356	002250	2011-11-16	2011	C	4.60284e+09	3.84917e+09	2.7623e+09	1.70533e+09	0.098595	0.095465	0.107654	0.119026	-0.020431	-0.023561	-0.011372	0.167714	0.172186	0.163774	0.229879	-0.062165	-0.057693	-0.066105	10	6	0.666667	9.3271	6	0.554517	5.55813e+08	4.85815e+08	3.4991e+08	2.54513e+08	4.60284e+09	3.84917e+09	1.70533e+09	0.120754	0.126213	0.126673	0.149245	-0.0225723	-0.151242	2.15143	2.29792	2.18507	3.16688	2.80732	3.0601	3.05606	6.38137
200000014712	002250	2012-04-28	2012	C	5.79712e+09	4.60284e+09	3.84917e+09	2.7623e+09	0.096394	0.098595	0.095465	0.107654	-0.01126	-0.009059	-0.012189	0.160238	0.167714	0.172186	0.163774	-0.003536	0.00394	0.008412	12	10	0.2	11.3771	9.3271	0.21979	6.53688e+08	5.55813e+08	4.85815e+08	3.4991e+08	5.79712e+09	4.60284e+09	2.7623e+09	0.112761	0.120754	0.126213	0.126673	-0.000460203	-0.00363299	1.97434	2.15143	2.29792	2.18507	2.48584	2.80732	3.0601	3.05606
200000014711	002250	2013-04-08	2013	C	6.34516e+09	5.79712e+09	4.60284e+09	3.84917e+09	0.101585	0.096394	0.098595	0.095465	0.00612	0.000929	0.00313	0.154147	0.160238	0.167714	0.172186	-0.018039	-0.011948	-0.004472	12	12	0	10.3771	11.3771	-0.0878959	7.34789e+08	6.53688e+08	5.55813e+08	4.85815e+08	6.34516e+09	5.79712e+09	3.84917e+09	0.115803	0.112761	0.120754	0.126213	-0.00545887	-0.0432512	2.22756	1.97434	2.15143	2.29792	2.82383	2.48584	2.80732	3.0601
200000021603	002251	2015-01-23	2015	F	1.60195e+10	1.45468e+10	1.22794e+10	8.79736e+09	0.009468	0.009597	0.017469	0.039207	-0.029739	-0.02961	-0.021738	0.023399	0.021797	0.04292	0.101994	-0.078595	-0.080197	-0.059074	15	43	-0.651163	9.75	42.29	-0.769449	3.45044e+09	3.10612e+09	3.05834e+09	2.21435e+09	1.60195e+10	1.45468e+10	8.79736e+09	0.21539	0.213526	0.249063	0.251706	-0.00264284	-0.0104997	1.52891	1.43977	1.46602	1.51614	1.56877	1.53665	1.62703	1.56652
200000017092	002252	2014-01-28	2014	C	1.32256e+10	1.1556e+10	9.37946e+09	1.57515e+09	0.124789	0.128109	0.054429	0.09048	0.034309	0.037629	-0.036051	0.140696	0.138198	0.059195	0.129354	0.011342	0.008844	-0.070159	31	12	1.58333	28.5977	9.95	1.87414	3.35195e+08	3.58422e+08	2.50997e+08	1.41094e+08	1.32256e+10	1.1556e+10	1.57515e+09	0.0253444	0.0310161	0.0267603	0.089575	-0.0628148	-0.701253	6.76252	7.25062	5.04992	15.0649	8.78254	9.55867	6.64657	15.0649
200000027861	002252	2015-01-24	2015	C	1.44554e+10	1.32256e+10	1.1556e+10	9.37946e+09	0.057553	0.124789	0.128109	0.054429	0.003124	0.07036	0.07368	0.066662	0.140696	0.138198	0.059195	0.007467	0.081501	0.079003	32	31	0.0322581	29.5977	28.5977	0.0349678	4.43248e+08	3.35195e+08	3.58422e+08	2.50997e+08	1.44554e+10	1.32256e+10	9.37946e+09	0.0306631	0.0253444	0.0310161	0.0267603	0.0042558	0.159034	6.95972	6.76252	7.25062	5.04992	6.96171	8.78254	9.55867	6.64657
200000021728	002261	2015-01-13	2015	I	4.36826e+09	4.24322e+09	4.32338e+09	1.36949e+09	0.015158	0.048709	0.049543	0.055875	-0.040717	-0.007166	-0.006332	0.017125	0.054696	0.060074	0.068865	-0.05174	-0.014169	-0.008791	10	13	-0.230769	10	11.635	-0.140524	4.7825e+08	4.32959e+08	2.97835e+08	1.93681e+08	4.36826e+09	4.24322e+09	1.36949e+09	0.109483	0.102036	0.0688894	0.141426	-0.0725362	-0.512893	1.92834	2.8398	3.30231	3.67497	2.08274	3.23184	5.18946	5.12849
200000012360	002263	2011-12-28	2011	C	3.54456e+09	3.4391e+09	3.35732e+09	2.63178e+09	0.002299	-0.023869	0.028004	0.041713	-0.039414	-0.065582	-0.013709	0.002996	-0.029588	0.031566	0.064752	-0.061756	-0.09434	-0.033186	7	6	0.166667	5.5233	4.9167	0.123375	9.16985e+07	6.86016e+07	9.57461e+07	1.00466e+08	3.54456e+09	3.4391e+09	2.63178e+09	0.0258702	0.0199476	0.0285186	0.0381743	-0.00965568	-0.252937	1.28185	1.14356	1.08537	1.28574	1.2892	1.22514	1.19679	2.11653
200000014724	002263	2012-11-08	2012	C	3.49467e+09	3.54456e+09	3.4391e+09	3.35732e+09	-0.002455	0.002299	-0.023869	0.028004	-0.030459	-0.025705	-0.051873	-0.003303	0.002996	-0.029588	0.031566	-0.034869	-0.02857	-0.061154	8	7	0.142857	6.9167	5.5233	0.252277	1.02593e+08	9.16985e+07	6.86016e+07	9.57461e+07	3.49467e+09	3.54456e+09	3.35732e+09	0.029357	0.0258702	0.0199476	0.0285186	-0.00857105	-0.300542	1.49502	1.28185	1.14356	1.08537	1.49502	1.2892	1.22514	1.19679
200000022505	002263	2015-04-08	2015	C	3.31378e+09	3.97109e+09	4.2144e+09	3.49467e+09	-0.173564	-0.048437	-0.000824	-0.002455	-0.171109	-0.045982	0.001631	-0.259581	-0.068921	-0.001153	-0.003303	-0.256278	-0.065618	0.00215	8	7	0.142857	7.75	6.5	0.192308	1.49395e+08	1.83282e+08	1.44699e+08	1.02593e+08	3.31378e+09	3.97109e+09	3.49467e+09	0.0450829	0.0461542	0.0343345	0.029357	0.00497751	0.169551	1.91282	2.25924	2.31259	1.49502	1.91283	2.29804	2.45825	1.49502
200000017109	002264	2013-12-31	2013	F	3.51655e+09	3.68591e+09	3.79267e+09	3.39712e+09	-0.11217	0.005383	-0.066657	0.044439	-0.156609	-0.039056	-0.111096	-0.634116	0.019541	-0.25527	0.115102	-0.749218	-0.095561	-0.370372	24	24	0	23.7	23.7	0	1.55468e+09	1.40589e+09	1.50206e+09	1.12552e+09	3.51655e+09	3.68591e+09	3.39712e+09	0.442105	0.381423	0.396043	0.331315	0.0647273	0.195365	2.12887	1.77033	1.6404	1.16275	2.13661	1.77787	1.68405	1.4157
200000031455	002264	2016-01-13	2016	F	3.62445e+09	3.5186e+09	3.74236e+09	3.51655e+09	-2e-06	-0.019467	0.01308	-0.11217	0.112168	0.092703	0.12525	-4e-06	-0.042486	0.029218	-0.634116	0.634112	0.59163	0.663334	27	24	0.125	19.36	22.7	-0.147137	1.47759e+09	1.46895e+09	1.4192e+09	1.55468e+09	3.62445e+09	3.5186e+09	3.51655e+09	0.407674	0.41748	0.379227	0.442105	-0.0628779	-0.142224	1.56142	2.20964	2.56288	2.12887	1.64577	2.43483	2.98156	2.13661
200000035476	002265	2017-01-10	2017	C	1.45546e+09	1.39399e+09	1.46696e+09	7.88869e+08	0.004863	-0.049417	0.012811	0.00896	-0.004097	-0.058377	0.003851	0.007533	-0.075885	0.019295	0.014251	-0.006718	-0.090136	0.005044	3	1	2	2.8	0.6	3.66667	1.11499e+08	1.37424e+08	1.4136e+08	6.61368e+07	1.45546e+09	1.39399e+09	7.88869e+08	0.0766073	0.0985829	0.0963627	0.0838376	0.0125251	0.149397	2.21591	2.34198	3.38114	7.41757	2.27394	2.41011	3.60647	7.41757
200000017111	002266	2013-11-29	2013	C	5.21229e+09	5.0495e+09	4.24449e+09	2.50102e+09	0.019288	0.020763	0.021127	0.05284	-0.033552	-0.032077	-0.031713	0.032013	0.03435	0.035147	0.08522	-0.053207	-0.05087	-0.050073	11	6	0.833333	9.6279	4.8867	0.970225	2.45993e+08	2.63312e+08	1.57487e+08	1.69567e+08	5.21229e+09	5.0495e+09	2.50102e+09	0.0471948	0.0521462	0.0371038	0.067799	-0.0306951	-0.452738	2.79831	2.30374	2.23446	1.4382	3.48763	2.94265	3.5075	1.91165
200000021452	002266	2014-05-06	2014	C	6.72498e+09	5.21229e+09	5.0495e+09	4.24449e+09	0.018471	0.019288	0.020763	0.021127	-0.002656	-0.001839	-0.000364	0.035591	0.032013	0.03435	0.035147	0.000444	-0.003134	-0.000797	10	11	-0.0909091	7.8407	9.6279	-0.185627	2.44666e+08	2.45993e+08	2.63312e+08	1.57487e+08	6.72498e+09	5.21229e+09	4.24449e+09	0.0363817	0.0471948	0.0521462	0.0371038	0.0150424	0.405413	1.87971	2.79831	2.30374	2.23446	2.17582	3.48763	2.94265	3.5075
200000027980	002266	2015-01-30	2015	C	7.74737e+09	6.72498e+09	5.21229e+09	5.0495e+09	0.016181	0.018471	0.019288	0.020763	-0.004582	-0.002292	-0.001475	0.031173	0.035591	0.032013	0.03435	-0.003177	0.001241	-0.002337	15	10	0.5	11.8807	7.8407	0.51526	2.92343e+08	2.44666e+08	2.45993e+08	2.63312e+08	7.74737e+09	6.72498e+09	5.0495e+09	0.0377345	0.0363817	0.0471948	0.0521462	-0.00495141	-0.0949524	1.48409	1.87971	2.79831	2.30374	1.58685	2.17582	3.48763	2.94265
200000017112	002268	2014-11-22	2014	I	3.6495e+09	2.6237e+09	1.9299e+09	8.94218e+08	0.047391	0.061958	0.064811	0.039758	0.007633	0.0222	0.025053	0.109959	0.112972	0.097429	0.056078	0.053881	0.056894	0.041351	7	5	0.4	6.2779	3.7213	0.687018	4.53562e+08	3.75807e+08	3.13475e+08	2.05967e+08	3.6495e+09	2.6237e+09	8.94218e+08	0.124281	0.143235	0.162431	0.230332	-0.067901	-0.294796	3.62367	7.94133	5.96182	5.57748	4.29278	9.71792	7.23759	5.73765
200000031323	002271	2015-06-25	2015	C	1.33169e+10	8.85655e+09	6.08406e+09	5.14122e+09	0.093275	0.115883	0.119791	0.113314	-0.020039	0.002569	0.006477	0.18016	0.20582	0.179139	0.168268	0.011892	0.037552	0.010871	25	19	0.315789	24.9969	18.9397	0.319815	2.33141e+09	1.7113e+09	1.27522e+09	1046910994	1.33169e+10	8.85655e+09	5.14122e+09	0.175072	0.193225	0.2096	0.203631	0.00596868	0.0293113	2.37462	2.01878	2.35401	2.06231	3.12844	2.5987	2.99785	3.0264
200000018945	002273	2014-05-20	2014	C	3.4042e+09	3.08592e+09	1.79813e+09	1.24704e+09	0.075863	0.049374	0.087003	0.093289	-0.017426	-0.043915	-0.006286	0.088076	0.056139	0.109496	0.10187	-0.013794	-0.045731	0.007626	5	3	0.666667	4.3274	2.3274	0.859328	2.48731e+08	1.76437e+08	1.36778e+08	9.05499e+07	3.4042e+09	3.08592e+09	1.24704e+09	0.0730659	0.0571749	0.0760667	0.072612	0.00345472	0.0475778	3.77513	4.97764	3.57718	4.46234	4.01389	5.86482	3.85445	4.87003
200000014732	002276	2012-10-23	2012	C	4.67797e+09	4.02502e+09	3.91513e+09	2.35658e+09	0.050614	0.05439	0.045089	0.043583	0.007031	0.010807	0.001506	0.086785	0.086808	0.075908	0.064781	0.022004	0.022027	0.011127	4	1	3	3.7	0.7	4.28571	5.91841e+08	4.92484e+08	4.13773e+08	2.54523e+08	4.67797e+09	4.02502e+09	2.35658e+09	0.126517	0.122356	0.105685	0.108005	-0.00231983	-0.0214789	1.94806	1.40666	1.20551	1.29225	2.06989	1.46723	1.62793	1.89314
200000017126	002277	2013-09-10	2013	F	1.05267e+10	7.90858e+09	6.54154e+09	5.18037e+09	0.028572	0.04237	0.062459	0.073605	-0.045033	-0.031235	-0.011146	0.079637	0.095172	0.13235	0.146269	-0.066632	-0.051097	-0.013919	7	7	0	4.8045	5.16	-0.0688953	6.55715e+08	5.57802e+08	5.19938e+08	5.06044e+08	1.05267e+10	7.90858e+09	5.18037e+09	0.0622909	0.0705312	0.0794826	0.0976849	-0.0182023	-0.186337	1.38822	1.45792	1.52048	1.47178	1.38822	1.45792	1.52048	1.47178
200000012376	002279	2011-06-21	2011	I	7.62323e+08	7.05337e+08	6.91629e+08	6.60283e+08	0.077545	0.027199	0.088911	0.06914	0.008405	-0.041941	0.019771	0.083277	0.028706	0.093338	0.072893	0.010384	-0.044187	0.020445	9	9	0	8.3894	8.3716	0.00212624	2.23015e+08	2.23349e+08	1.68327e+08	1.32064e+08	7.62323e+08	7.05337e+08	6.60283e+08	0.292547	0.316656	0.243378	0.200012	0.0433664	0.216819	#N/A	1.61584	1.6877	2.4326	#N/A	2.00401	2.94345	5.04852
200000023468	002279	2015-01-07	2015	I	4.70775e+09	2.79587e+09	2.49729e+09	8.24654e+08	0.07301	0.075552	0.05197	0.086881	-0.013871	-0.011329	-0.034911	0.124359	0.096737	0.065636	0.094377	0.029982	0.00236	-0.028741	14	11	0.272727	11.892	9.7044	0.225424	6.61266e+08	5.49718e+08	3.45287e+08	2.58717e+08	4.70775e+09	2.79587e+09	8.24654e+08	0.140463	0.196618	0.138265	0.313728	-0.175463	-0.559283	1.37316	1.92559	3.06084	5.15881	1.9679	3.54053	6.08003	5.8394
200000014737	002281	2013-01-31	2013	C	4.21544e+09	3.58577e+09	2.64394e+09	2.51583e+09	0.057707	0.040195	0.061845	0.063689	-0.005982	-0.023494	-0.001844	0.091658	0.060642	0.097806	0.107973	-0.016315	-0.047331	-0.010167	7	6	0.166667	7	6	0.166667	4.98347e+08	3.78669e+08	3.32462e+08	3.14932e+08	4.21544e+09	3.58577e+09	2.51583e+09	0.118219	0.105603	0.125745	0.12518	0.000565307	0.00451596	3.23014	2.15708	2.709	1.34645	3.59833	2.44607	2.98864	1.64456
200000014745	002285	2013-03-29	2013	K	7.39802e+09	4.11595e+09	2.49764e+09	2.3381e+09	0.073534	0.101792	0.140351	0.096228	-0.022694	0.005564	0.044123	0.149283	0.200701	0.197702	0.14892	0.000363	0.051781	0.048782	76	67	0.134328	70.06	61.5	0.139187	4.00969e+08	3.17924e+08	2.56542e+08	2.15267e+08	7.39802e+09	4.11595e+09	2.3381e+09	0.0541995	0.0772419	0.102713	0.0920691	0.0106443	0.115612	3.26258	3.28295	2.9669	2.30683	3.67903	3.28371	2.96753	2.30684
200000017133	002291	2014-08-11	2014	C	2.98683e+09	3.02758e+09	2.82347e+09	2.86535e+09	0.007049	0.007896	0.013681	0.012601	-0.005552	-0.004705	0.00108	0.011405	0.013117	0.022996	0.021882	-0.010477	-0.008765	0.001114	4	4	0	3.3666	3.3	0.0201818	6.84764e+08	7.64766e+08	7.85813e+08	7.80397e+08	2.98683e+09	3.02758e+09	2.86535e+09	0.229261	0.252599	0.278314	0.272356	0.00595799	0.0218757	2.48201	2.49192	1.43974	1.15202	2.62709	2.63798	1.43974	1.15202
200000014757	002292	2012-07-24	2012	C	4.11007e+09	3.24272e+09	1.92487e+09	1.59963e+09	0.10038	0.071981	0.097254	0.081764	0.018616	-0.009783	0.01549	0.15647	0.129975	0.118483	0.09099	0.06548	0.038985	0.027493	10	8	0.25	7.82	6.31	0.239303	7.53648e+08	4.08623e+08	2.58711e+08	2.22307e+08	4.11007e+09	3.24272e+09	1.59963e+09	0.183366	0.126013	0.134404	0.138974	-0.00456986	-0.0328828	2.97589	3.92896	2.6629	2.38405	4.89422	6.6343	4.19884	6.53618
200000017138	002292	2014-05-16	2014	C	8.36621e+09	4.80929e+09	4.11007e+09	3.24272e+09	0.057036	0.099953	0.10038	0.071981	-0.014945	0.027972	0.028399	0.097577	0.155727	0.15647	0.129975	-0.032398	0.025752	0.026495	32	18	0.777778	28.32	15.82	0.790139	1.23786e+09	9.32332e+08	7.53648e+08	4.08623e+08	8.36621e+09	4.80929e+09	3.24272e+09	0.14796	0.193861	0.183366	0.126013	0.0573538	0.455143	2.52692	7.77984	2.97589	3.92896	3.96417	13.9548	4.89422	6.6343
200000032642	002292	2016-02-04	2016	C	6.68681e+09	8.36394e+09	8.36621e+09	4.80929e+09	-0.252991	0.008196	0.057036	0.099953	-0.352944	-0.091757	-0.042917	-0.422909	0.01396	0.097577	0.155727	-0.578636	-0.141767	-0.05815	62	42	0.47619	54.4803	37.76	0.442805	1.20276e+09	1.58418e+09	1.23786e+09	9.32332e+08	6.68681e+09	8.36394e+09	4.80929e+09	0.17987	0.189405	0.14796	0.193861	-0.045901	-0.236773	1.3096	1.9572	2.52692	7.77984	1.55054	2.64581	3.96417	13.9548
200000024685	002294	2014-12-27	2014	C	6.53414e+09	5.38688e+09	4.61604e+09	3.64325e+09	0.212735	0.235697	0.226034	0.228713	-0.015978	0.006984	-0.002679	0.254583	0.270395	0.275438	0.265802	-0.011219	0.004593	0.009636	9	6	0.5	6.7815	3.9815	0.703253	1.18296e+09	1.04247e+09	8.83637e+08	7.57122e+08	6.53414e+09	5.38688e+09	3.64325e+09	0.181043	0.193521	0.191427	0.207815	-0.0163873	-0.0788555	2.79503	3.18479	2.84373	3.332	4.84526	5.97697	5.20007	6.31241
200000024686	002294	2015-01-13	2015	C	6.86438e+09	6.53414e+09	5.38688e+09	4.61604e+09	0.209324	0.212735	0.235697	0.226034	-0.01671	-0.013299	0.009663	0.233316	0.254583	0.270395	0.275438	-0.042122	-0.020855	-0.005043	10	9	0.111111	9.0675	6.7815	0.337094	1.6426e+09	1.18296e+09	1.04247e+09	8.83637e+08	6.86438e+09	6.53414e+09	4.61604e+09	0.239292	0.181043	0.193521	0.191427	0.00209328	0.0109351	6.98902	2.79503	3.18479	2.84373	6.98902	4.84526	5.97697	5.20007
200000018951	002296	2014-02-25	2014	C	2.23498e+09	2.14298e+09	1.92766e+09	1.81081e+09	0.038063	0.034962	0.052041	0.045711	-0.007648	-0.010749	0.00633	0.055159	0.051617	0.07228	0.055147	1.2e-05	-0.00353	0.017133	7	6	0.166667	7	5.5087	0.270717	1.34528e+08	1.49653e+08	1.27596e+08	1.18477e+08	2.23498e+09	2.14298e+09	1.81081e+09	0.0601921	0.069834	0.0661922	0.0654279	0.000764384	0.0116828	2.65516	3.58607	2.9233	1.60297	2.971	4.08047	3.6115	2.71243
200000034772	002297	2016-04-19	2016	C	2.19152e+09	2.25449e+09	2.38819e+09	1.75001e+09	0.012636	-0.029169	0.003873	-0.07978	0.092416	0.050611	0.083653	0.017701	-0.041653	0.00559	-0.133549	0.15125	0.091896	0.139139	4	3	0.333333	3.5559	2.6159	0.359341	1.2007e+08	1.36292e+08	1.10098e+08	1.21594e+08	2.19152e+09	2.25449e+09	1.75001e+09	0.0547886	0.0604538	0.046101	0.069482	-0.023381	-0.336504	1.47908	#N/A	#N/A	3.47413	1.5679	#N/A	#N/A	3.70939
200000030470	002298	2015-08-12	2015	C	5.86141e+09	5.41885e+09	5.09549e+09	2.2708e+09	0.032984	0.032091	0.015264	0.007334	0.02565	0.024757	0.00793	0.043214	0.040389	0.024981	0.01261	0.030604	0.027779	0.012371	17	11	0.545455	13.2274	9.9874	0.324409	3.1033e+08	3.01865e+08	2.46547e+08	2.86276e+08	5.86141e+09	5.41885e+09	2.2708e+09	0.0529446	0.0557065	0.0483853	0.126068	-0.077683	-0.616198	1.20945	1.55741	1.99686	#N/A	1.31524	1.99951	2.77508	#N/A
200000030488	002301	2015-05-04	2015	C	4.71213e+09	3.79866e+09	2.44358e+09	1.92289e+09	0.029953	0.027581	0.008107	0.015137	0.014816	0.012444	-0.00703	0.0576	0.083717	0.017293	0.025729	0.031871	0.057988	-0.008436	17	12	0.416667	15.355	11.935	0.286552	4.5554e+08	3.83184e+08	3.2218e+08	2.59207e+08	4.71213e+09	3.79866e+09	1.92289e+09	0.0966741	0.100874	0.131847	0.134801	-0.00295374	-0.0219118	1.91529	2.70759	3.56862	1.97488	2.05085	2.80476	3.86726	2.07634
200000014760	002302	2013-03-21	2013	C	1.25562e+10	1.08729e+10	8.98239e+09	3.05106e+09	0.029203	0.033618	0.050242	0.043912	-0.014709	-0.010294	0.00633	0.083915	0.090836	0.121884	0.10197	-0.018055	-0.011134	0.019914	25	11	1.27273	22.2	10.15	1.18719	7.61368e+08	6.20995e+08	5.1907e+08	1.68417e+08	1.25562e+10	1.08729e+10	3.05106e+09	0.0606367	0.0571141	0.0577875	0.0551996	0.00258788	0.0468822	1.20181	1.18272	1.09746	1.25314	1.38447	1.3481	1.16799	1.51437
200000017150	002303	2013-10-31	2013	C	3.2265e+09	2.92562e+09	2.64765e+09	2.16362e+09	0.06697	0.091457	0.066554	0.049543	0.017427	0.041914	0.017011	0.087715	0.118532	0.087499	0.059268	0.028447	0.059264	0.028231	10	9	0.111111	9.7	9	0.0777778	3.22015e+08	2.37599e+08	2.21993e+08	151160554	3.2265e+09	2.92562e+09	2.16362e+09	0.0998031	0.0812133	0.0838454	0.0698648	0.0139806	0.200109	3.26091	2.26343	1.82012	1.30939	6.28793	3.50908	2.62864	1.61441
200000012419	002307	2011-12-26	2011	E	8.37018e+09	6.44229e+09	4.25151e+09	2.85326e+09	0.002696	0.005936	0.012547	0.021345	-0.018649	-0.015409	-0.008798	0.016488	0.02993	0.043712	0.078323	-0.061835	-0.048393	-0.034611	17	6	1.83333	13.3735	4.61	1.90098	3.98079e+08	2.80687e+08	1.97113e+08	1.78765e+08	8.37018e+09	6.44229e+09	2.85326e+09	0.0475592	0.0435695	0.0463631	0.0626527	-0.0162896	-0.259998	1.11668	1.25285	1.15959	1.42167	1.11668	1.25285	1.33211	2.0229
200000018955	002307	2014-05-06	2014	E	1.53708e+10	1.27081e+10	1.00384e+10	8.37018e+09	0.002011	0.000714	0.001078	0.002696	-0.000685	-0.001982	-0.001618	0.010977	0.003553	0.007883	0.016488	-0.005511	-0.012935	-0.008605	40	33	0.212121	36.2232	30.46	0.189206	4.2719e+08	3.94608e+08	4.56961e+08	3.98079e+08	1.53708e+10	1.27081e+10	8.37018e+09	0.0277922	0.0310518	0.0455213	0.0475592	-0.00203787	-0.0428492	1.1214	1.29374	1.51395	1.11668	1.12141	1.29375	1.51396	1.11668
200000028760	002308	2015-02-26	2015	C	4.30554e+09	3.12243e+09	2.88172e+09	2.30834e+09	0.044434	0.058537	0.041341	0.04557	-0.001136	0.012967	-0.004229	0.055102	0.077716	0.054904	0.050633	0.004469	0.027083	0.004271	8	1	7	7.56	1	6.56	4.42972e+08	4.03112e+08	3.71624e+08	3.64531e+08	4.30554e+09	3.12243e+09	2.30834e+09	0.102884	0.129102	0.128959	0.15792	-0.0289604	-0.183387	2.62981	4.18908	7.39399	3.08619	2.78233	4.2469	7.39462	3.0864
200000012421	002309	2011-09-10	2011	C	1.52307e+10	1.20786e+10	7.50954e+09	3.24424e+09	0.016879	0.024993	0.029574	0.057319	-0.04044	-0.032326	-0.027745	0.080013	0.100977	0.082316	0.079819	0.000194	0.021158	0.002497	18	8	1.25	8.1616	7.8392	0.0411266	1.27065e+09	8.57438e+08	4.03498e+08	1.93119e+08	1.52307e+10	1.20786e+10	3.24424e+09	0.0834266	0.0709879	0.0537314	0.0595268	-0.00579539	-0.0973577	1.17875	1.09092	1.10919	1.59367	1.31601	1.20012	1.25895	2.40398
200000035313	002309	2016-07-19	2016	C	2.558e+10	3.18295e+10	2.49225e+10	2.13477e+10	-0.008113	0.012065	0.003708	0.024651	-0.032764	-0.012586	-0.020943	-0.023195	0.041465	0.015717	0.092861	-0.116056	-0.051396	-0.077144	426	212	1.00943	403.731	171.961	1.34781	1.86138e+09	2.39572e+09	2.00522e+09	1.65511e+09	2.558e+10	3.18295e+10	2.13477e+10	0.0727671	0.0752672	0.080458	0.077531	0.00292699	0.0377525	0.964713	1.00449	1.0742	1.1498	0.934448	1.00661	1.12978	1.23794
200000034201	002310	2016-01-04	2016	E	4.20926e+10	3.51143e+10	2.40059e+10	1.76956e+10	0.037797	0.06324	0.057532	0.033911	0.003886	0.029329	0.023621	0.123249	0.195303	0.146334	0.093755	0.029494	0.101548	0.052579	23	18	0.277778	20.575	15.415	0.334739	2.15049e+09	1.67284e+09	1.02084e+09	8.32267e+08	4.20926e+10	3.51143e+10	1.76956e+10	0.0510894	0.0476397	0.0425245	0.0470323	-0.00450779	-0.0958446	1.0833	1.73563	1.62838	1.63446	1.13737	2.21628	2.18499	2.14661
200000017165	002311	2013-04-10	2013	C	8.18467e+09	7.66578e+09	7.39156e+09	6.13924e+09	0.096753	0.071823	0.04573	0.074046	0.022707	-0.002223	-0.028316	0.155358	0.125087	0.082786	0.149587	0.005771	-0.0245	-0.066801	111	93	0.193548	103.29	86.19	0.1984	1.45395e+09	1.37128e+09	1.2027e+09	9.25608e+08	8.18467e+09	7.66578e+09	6.13924e+09	0.177643	0.178883	0.162712	0.150769	0.0119429	0.0792135	2.97299	2.13924	2.06312	2.62298	3.00127	2.13987	2.13702	2.62339
200000026540	002312	2015-08-19	2015	C	3.76757e+09	4.77306e+09	6.87508e+09	2.85893e+09	0.08026	-0.273165	-0.005517	0.033249	0.047011	-0.306414	-0.038766	0.088936	-0.422535	-0.008551	0.057732	0.031204	-0.480267	-0.066283	26	18	0.444444	26	18	0.444444	3.60366e+08	7.39682e+08	5.4656e+08	2.9073e+08	3.76757e+09	4.77306e+09	2.85893e+09	0.0956495	0.15497	0.0794988	0.101692	-0.0221931	-0.218239	#N/A	2.37722	2.8016	3.14293	#N/A	2.87983	4.0698	4.11815
200000012429	002314	2011-12-29	2011	C	3.9592e+09	4.09075e+09	4.29392e+09	3.37566e+09	0.009394	-0.024448	0.026738	0.04955	-0.040156	-0.073998	-0.022812	0.018692	-0.051199	0.054302	0.081875	-0.063183	-0.133074	-0.027573	15	11	0.363636	14.51	10.1594	0.428234	3.66605e+08	4.11529e+08	3.22264e+08	2.9109e+08	3.9592e+09	4.09075e+09	3.37566e+09	0.0925957	0.1006	0.0750512	0.086232	-0.0111808	-0.129659	0.997694	1.0173	1.07167	1.32612	0.997693	1.01945	1.18163	1.86385
200000012432	002314	2012-02-14	2012	E	3.13647e+09	3.9592e+09	4.09075e+09	4.29392e+09	-0.171807	0.009394	-0.024448	0.026738	-0.198545	-0.017344	-0.051186	-0.379451	0.018692	-0.051199	0.054302	-0.433753	-0.03561	-0.105501	16	15	0.0666667	15.51	14.51	0.068918	3.90573e+08	3.66605e+08	4.11529e+08	3.22264e+08	3.13647e+09	3.9592e+09	4.29392e+09	0.124526	0.0925957	0.1006	0.0750512	0.0255487	0.340417	1.47165	0.997694	1.0173	1.07167	1.47183	0.997693	1.01945	1.18163
200000017183	002314	2015-05-29	2015	E	2.58574e+10	1.47161e+10	1.13851e+10	3.13647e+09	0.035175	0.040845	0.019826	-0.171807	0.206982	0.212652	0.191633	0.088439	0.092596	0.03779	-0.379451	0.46789	0.472047	0.417241	35	15	1.33333	32.9832	14	1.35594	9.28993e+08	4.69232e+08	5.25151e+08	3.90573e+08	2.58574e+10	1.47161e+10	3.13647e+09	0.0359275	0.0318857	0.0461261	0.124526	-0.0784001	-0.629587	1.02061	1.20866	1.26935	1.47165	1.05245	1.53108	1.87215	1.47183
200000017189	002317	2015-10-23	2015	C	4.85609e+09	4.22541e+09	3.33403e+09	2.30637e+09	0.087107	0.099514	0.088671	0.093645	-0.006538	0.005869	-0.004974	0.113395	0.122799	0.14014	0.113749	-0.000354	0.00905	0.026391	9	5	0.8	7.9559	4.0287	0.974806	7.35227e+08	7.28914e+08	6.72769e+08	5.53978e+08	4.85609e+09	4.22541e+09	2.30637e+09	0.151403	0.172507	0.201789	0.240195	-0.0384058	-0.159894	2.07212	1.94958	2.47635	2.38443	2.3585	2.57118	3.29987	3.25272
200000035369	002320	2017-02-18	2017	G	4.04581e+09	3.88103e+09	3.90514e+09	2.60497e+09	0.054173	0.054256	0.058331	0.060534	-0.006361	-0.006278	-0.002203	0.057836	0.057927	0.063605	0.066628	-0.008792	-0.008701	-0.003023	5	3	0.666667	4	2.51	0.593625	9.45177e+07	1.40277e+08	1.29071e+08	1.17687e+08	4.04581e+09	3.88103e+09	2.60497e+09	0.0233619	0.0361444	0.0330517	0.0451779	-0.0121262	-0.26841	2.85788	2.14317	1.77624	2.64348	3.19747	2.35212	2.90457	2.64349
200000026285	002322	2015-08-13	2015	C	3.49397e+09	3.26148e+09	3.26233e+09	1.32023e+09	0.07967	0.046052	0.03255	0.045757	0.033913	0.000295	-0.013207	0.088864	0.050492	0.037078	0.048749	0.040115	0.001743	-0.011671	18	10	0.8	17.02	8.67	0.963091	2.62467e+08	2.18716e+08	1.25087e+08	7.57554e+07	3.49397e+09	3.26148e+09	1.32023e+09	0.0751198	0.0670604	0.0383428	0.0573807	-0.0190379	-0.331782	1.89443	2.3846	1.88304	2.52447	2.24289	3.02383	3.26993	2.65284
200000012438	002326	2011-09-21	2011	C	1.94602e+09	1.76314e+09	1.66406e+09	1.23554e+09	0.009628	0.036411	0.038259	0.047201	-0.037573	-0.01079	-0.008942	0.017914	0.061047	0.064483	0.066147	-0.048233	-0.0051	-0.001664	4	3	0.333333	3.7	3	0.233333	1.81481e+08	1.32976e+08	1.08709e+08	7.66906e+07	1.94602e+09	1.76314e+09	1.23554e+09	0.0932579	0.0754201	0.0653277	0.0620708	0.00325695	0.0524715	1.56997	1.57224	1.48791	2.76207	1.97766	1.98589	2.49911	6.44528
200000018958	002326	2014-03-29	2014	C	4.4651e+09	3.43706e+09	2.51819e+09	1.94602e+09	0.061804	0.041703	0.03296	0.009628	0.052176	0.032075	0.023332	0.128512	0.074983	0.047991	0.017914	0.110598	0.057069	0.030077	9	9	0	8.7	8.7	0	3.04874e+08	1.95838e+08	1.87055e+08	1.81481e+08	4.4651e+09	3.43706e+09	1.94602e+09	0.0682794	0.0569782	0.0742816	0.0932579	-0.0189763	-0.203482	2.62151	3.8852	1.7842	1.56997	3.43583	5.33309	2.51035	1.97766
200000030852	002326	2015-06-18	2015	C	5.86382e+09	4.4651e+09	3.43706e+09	2.51819e+09	0.031913	0.061804	0.041703	0.03296	-0.001047	0.028844	0.008743	0.067027	0.128512	0.074983	0.047991	0.019036	0.080521	0.026992	8	9	-0.111111	7.7	8.7	-0.114943	5.53135e+08	3.04874e+08	1.95838e+08	1.87055e+08	5.86382e+09	4.4651e+09	2.51819e+09	0.0943302	0.0682794	0.0569782	0.0742816	-0.0173033	-0.232942	1.72836	2.62151	3.8852	1.7842	2.12549	3.43583	5.33309	2.51035
200000017193	002328	2013-08-15	2013	C	3.88828e+09	3.87383e+09	3.69745e+09	2.9935e+09	0.039032	0.04044	0.024975	0.014703	0.024329	0.025737	0.010272	0.05561	0.058996	0.035227	0.017307	0.038303	0.041689	0.01792	11	9	0.222222	9.03	7.03	0.284495	2.61207e+08	2.84934e+08	2.67568e+08	1.66486e+08	3.88828e+09	3.87383e+09	2.9935e+09	0.0671782	0.0735537	0.0723656	0.0556159	0.0167496	0.301166	1.64335	1.18595	1.34907	1.00844	1.88421	1.25546	1.48009	1.02531
200000021385	002329	2014-11-08	2014	C	5.20245e+09	4.45353e+09	2.27838e+09	1.26591e+09	0.062893	0.048346	0.039445	0.031205	0.031688	0.017141	0.00824	0.112839	0.077465	0.053378	0.043561	0.069278	0.033904	0.009817	21	14	0.5	17.9267	12.1674	0.473339	4.71226e+08	3.58313e+08	2.41923e+08	2.51628e+08	5.20245e+09	4.45353e+09	1.26591e+09	0.0905776	0.0804558	0.106182	0.198772	-0.0925903	-0.465811	1.99103	3.2974	#N/A	1.64155	2.71607	5.62345	#N/A	2.34942
200000028440	002329	2015-08-01	2015	C	5.61496e+09	5.20245e+09	4.45353e+09	2.27838e+09	0.012662	0.062893	0.048346	0.039445	-0.026783	0.023448	0.008901	0.024175	0.112839	0.077465	0.053378	-0.029203	0.059461	0.024087	36	21	0.714286	31.0187	17.9267	0.730307	5.17347e+08	4.71226e+08	3.58313e+08	2.41923e+08	5.61496e+09	5.20245e+09	2.27838e+09	0.0921374	0.0905776	0.0804558	0.106182	-0.0257261	-0.242283	1.27568	1.99103	3.2974	#N/A	1.44887	2.71607	5.62345	#N/A
200000017196	002334	2013-07-16	2013	C	2.03535e+09	1.82274e+09	1.60445e+09	1.37882e+09	0.073959	0.087779	0.072236	0.054625	0.019334	0.033154	0.017611	0.089251	0.103616	0.084023	0.060852	0.028399	0.042764	0.023171	14	14	0	11.142	11.5956	-0.0391183	3.55261e+08	3.35039e+08	3.0586e+08	2.56847e+08	2.03535e+09	1.82274e+09	1.37882e+09	0.174545	0.183811	0.190633	0.18628	0.00435245	0.0233651	3.26051	2.41227	2.40081	1.30142	4.15192	3.00759	3.19572	2.20569
200000021086	002335	2014-05-29	2014	C	5.03451e+09	3.17353e+09	2.11102e+09	1.54296e+09	0.03278	0.04663	0.063472	0.073863	-0.041083	-0.027233	-0.010391	0.051106	0.097537	0.108713	0.108962	-0.057856	-0.011425	-0.000249	13	8	0.625	10.62	7.8	0.361538	4.57774e+08	3.91853e+08	3.23981e+08	2.21442e+08	5.03451e+09	3.17353e+09	1.54296e+09	0.0909273	0.123476	0.153471	0.143517	0.00995397	0.0693574	2.14378	3.38844	2.37839	2.04482	2.66816	3.91915	2.68995	2.28597
200000025921	002337	2015-02-13	2015	C	1.65841e+09	1.71081e+09	1.68967e+09	1.76233e+09	0.008376	0.010692	-0.057097	0.030803	-0.022427	-0.020111	-0.0879	0.01041	0.013579	-0.071697	0.040523	-0.030113	-0.026944	-0.11222	6	7	-0.142857	4.76	6.5	-0.267692	1.47361e+08	1.05262e+08	1.13587e+08	1.18545e+08	1.65841e+09	1.71081e+09	1.76233e+09	0.0888571	0.0615278	0.0672246	0.0672659	-4.12443e-05	-0.000613154	2.103	2.78764	3.68272	3.04612	2.10492	2.82401	3.82279	3.17294
200000017197	002338	2013-10-31	2013	C	9.87575e+08	9.64046e+08	9.49931e+08	8.17069e+08	0.050572	0.071018	0.081722	0.069476	-0.018904	0.001542	0.012246	0.059453	0.083044	0.098588	0.083592	-0.024139	-0.000548	0.014996	4	3	0.333333	2.0851	1.4351	0.45293	1.11792e+08	9.62831e+07	6.23946e+07	4.8307e+07	9.87575e+08	9.64046e+08	8.17069e+08	0.113198	0.0998739	0.0656833	0.0591223	0.00656093	0.110972	8.86522	5.717	3.19413	1.86928	8.92602	5.7711	3.21929	2.71994
200000014790	002340	2012-11-23	2012	C	1.15868e+10	7.73661e+09	6.35034e+09	3.92825e+09	0.022342	0.02176	0.022718	0.030592	-0.00825	-0.008832	-0.007874	0.054646	0.063469	0.057945	0.054691	-4.5e-05	0.008778	0.003254	8	6	0.333333	7.06	5.55	0.272072	5.41157e+08	4.58909e+08	2.79298e+08	2.00167e+08	1.15868e+10	7.73661e+09	3.92825e+09	0.0467046	0.0593166	0.0439816	0.0509559	-0.00697432	-0.13687	1.5067	1.65538	1.55032	1.56808	1.62128	1.65539	1.68034	1.87917
200000022144	002340	2014-08-12	2014	C	1.90723e+10	1.59393e+10	1.15868e+10	7.73661e+09	0.01571	0.013717	0.022342	0.02176	-0.00605	-0.008043	0.000582	0.041603	0.032232	0.054646	0.063469	-0.021866	-0.031237	-0.008823	27	8	2.375	22.186	7.51	1.95419	9.08801e+08	6.976e+08	5.41157e+08	4.58909e+08	1.90723e+10	1.59393e+10	7.73661e+09	0.0476504	0.0437659	0.0467046	0.0593166	-0.012612	-0.212623	1.49856	1.77145	1.5067	1.65538	1.62205	1.96235	1.62128	1.65539
200000029382	002340	2015-10-30	2015	C	2.22505e+10	1.90723e+10	1.59393e+10	1.15868e+10	0.029324	0.01571	0.013717	0.022342	0.006982	-0.006632	-0.008625	0.082629	0.041603	0.032232	0.054646	0.027983	-0.013043	-0.022414	43	27	0.592593	34.322	22.186	0.547012	1.22349e+09	9.08801e+08	6.976e+08	5.41157e+08	2.22505e+10	1.90723e+10	1.15868e+10	0.0549873	0.0476504	0.0437659	0.0467046	-0.00293861	-0.0629192	1.7166	1.49856	1.77145	1.5067	1.87818	1.62205	1.96235	1.62128
200000017204	002341	2013-08-10	2013	C	3.63539e+09	3.37579e+09	3.01803e+09	1.88401e+09	-0.033091	0.026766	0.036624	0.05041	-0.083501	-0.023644	-0.013786	-0.079908	0.055586	0.072266	0.121649	-0.201557	-0.066063	-0.049383	17	15	0.133333	14.49	12.49	0.160128	3.24381e+08	2.96485e+08	2.17533e+08	1.69387e+08	3.63539e+09	3.37579e+09	1.88401e+09	0.0892286	0.0878268	0.0720777	0.0899077	-0.01783	-0.198315	1.89867	1.88626	1.54672	1.49318	2.29623	2.29066	2.54353	2.12419
200000014791	002343	2012-08-18	2012	C	1.747e+09	1.8104e+09	1.69376e+09	1.50363e+09	0.039374	0.039006	0.051148	0.068203	-0.028829	-0.029197	-0.017055	0.049467	0.050843	0.06168	0.078672	-0.029205	-0.027829	-0.016992	8	10	-0.2	6.182	7.932	-0.220625	2.2044e+08	2.02518e+08	1.61487e+08	1.54344e+08	1.747e+09	1.8104e+09	1.50363e+09	0.126182	0.111864	0.0953425	0.102648	-0.0073056	-0.0711714	1.51633	1.06856	1.05697	1.34281	1.71232	1.10393	1.14277	1.85915
200000014794	002344	2012-03-02	2012	L	8.68155e+09	7.52155e+09	6.21448e+09	4.89572e+09	0.110485	0.139785	0.116469	0.115319	-0.004834	0.024466	0.00115	0.199738	0.267083	0.239372	0.233395	-0.033657	0.033688	0.005977	12	8	0.5	9.3896	6.4923	0.446267	2.11169e+08	1.70525e+08	1.39771e+08	1.01001e+08	8.68155e+09	7.52155e+09	4.89572e+09	0.0243239	0.0226715	0.0224911	0.0206304	0.00186075	0.0901946	2.4763	3.32399	1.53849	1.58021	2.49939	3.57088	2.90862	3.09445
200000018962	002346	2014-12-18	2014	C	1.93373e+09	2.00099e+09	1.89137e+09	1.00906e+09	0.011987	0.057882	0.044632	0.003933	0.008054	0.053949	0.040699	0.01404	0.077795	0.058893	0.004174	0.009866	0.073621	0.054719	6	2	2	5	2	1.5	7.34271e+07	8.04126e+07	8.63597e+07	4.62839e+07	1.93373e+09	2.00099e+09	1.00906e+09	0.0379719	0.0401864	0.0456599	0.0458683	-0.000208378	-0.00454297	2.49599	1.56666	1.25256	#N/A	9.27808	4.57464	2.59318	#N/A
200000014802	002349	2012-04-11	2012	C	1.88656e+09	1.07082e+09	9.57711e+08	7.80529e+08	0.021535	0.037984	0.062249	0.061947	-0.040412	-0.023963	0.000302	0.026474	0.054828	0.083395	0.075988	-0.049514	-0.02116	0.007407	10	6	0.666667	8.9791	5.2691	0.704105	1.78562e+08	1.58279e+08	1.42419e+08	9.91063e+07	1.88656e+09	1.07082e+09	7.80529e+08	0.0946498	0.147811	0.148708	0.126973	0.0217345	0.171174	2.72919	2.62972	1.67934	2.10658	3.2778	2.65497	2.23955	2.95855
200000031092	002349	2015-11-20	2015	C	3.24159e+09	2.53049e+09	2.50609e+09	1.88656e+09	0.058714	0.068548	0.032657	0.021535	0.037179	0.047013	0.011122	0.071899	0.075331	0.036638	0.026474	0.045425	0.048857	0.010164	15	11	0.363636	12.4427	9.3678	0.328241	2.7493e+08	2.41176e+08	1.95284e+08	1.78562e+08	3.24159e+09	2.53049e+09	1.88656e+09	0.0848133	0.0953079	0.0779239	0.0946498	-0.0167258	-0.176713	1.82502	2.72848	3.42365	2.72919	2.16195	3.4368	4.43555	3.2778
200000029767	002350	2015-12-11	2015	C	2.91828e+09	2.34753e+09	1.93226e+09	1.71266e+09	0.027932	0.03533	0.022088	0.044947	-0.017015	-0.009617	-0.022859	0.062796	0.067188	0.036811	0.068292	-0.005496	-0.001104	-0.031481	13	11	0.181818	9.1875	8.9875	0.0222531	4.53425e+08	3.59539e+08	2.78702e+08	2.67913e+08	2.91828e+09	2.34753e+09	1.71266e+09	0.155374	0.153156	0.144237	0.156431	-0.0121945	-0.0779544	1.85374	2.40645	2.69108	1.90413	1.89327	2.411	2.69655	1.90439
200000012476	002351	2012-03-22	2012	C	1.79846e+09	1.78334e+09	1.74132e+09	1.70705e+09	0.050681	0.047541	0.055928	0.057315	-0.006634	-0.009774	-0.001387	0.054237	0.052019	0.060707	0.062468	-0.008231	-0.010449	-0.001761	9	7	0.285714	8.21	6.21	0.322061	1.35474e+08	1.36867e+08	1.25469e+08	1.20539e+08	1.79846e+09	1.78334e+09	1.70705e+09	0.0753278	0.0767475	0.0720542	0.0706123	0.00144183	0.0204189	1.91123	1.47747	1.14813	1.19466	3.15358	2.16991	1.54085	1.71004
200000032461	002355	2015-09-02	2015	C	4.28313e+09	3.97165e+09	3.24229e+09	2.94492e+09	0.022959	0.020811	0.010074	0.016985	0.005974	0.003826	-0.006911	0.044716	0.039104	0.016042	0.025328	0.019388	0.013776	-0.009286	6	4	0.5	4.6398	3.6198	0.281784	2.38041e+08	1.64536e+08	1.29663e+08	1.26238e+08	4.28313e+09	3.97165e+09	2.94492e+09	0.0555765	0.0414275	0.0399911	0.0428664	-0.00287532	-0.0670763	1.55767	1.81629	2.6965	1.32192	1.74349	2.22555	3.55031	1.48418
200000034122	002357	2015-11-20	2015	G	2714071420	2.9163e+09	2.85361e+09	1.21506e+09	0.038184	0.033695	0.066842	0.099217	-0.061033	-0.065522	-0.032375	0.086096	0.08616	0.175129	0.152573	-0.066477	-0.066413	0.022556	44	21	1.09524	39.8649	19.3324	1.06208	2.0982e+08	2.46969e+08	2.3154e+08	8.29259e+07	2714071420	2.9163e+09	1.21506e+09	0.077308	0.0846857	0.0811393	0.0682482	0.0128911	0.188885	#N/A	2.24405	2.44304	2.30602	#N/A	2.24501	2.44415	2.3073
200000017215	002360	2014-01-27	2014	C	1.43088e+09	1.30232e+09	1.36614e+09	1.24388e+09	0.064812	0.066203	0.100663	0.117386	-0.052574	-0.051183	-0.016723	0.082667	0.080641	0.134893	0.162568	-0.079901	-0.081927	-0.027675	7	6	0.166667	5.4	4.95	0.0909091	1.40791e+08	1.47613e+08	1.66855e+08	1.3409e+08	1.43088e+09	1.30232e+09	1.24388e+09	0.0983948	0.113347	0.122136	0.107799	0.0143371	0.132998	2.63175	2.8041	1.75552	1.53928	3.5076	3.88277	2.28277	1.88418
200000027982	002361	2015-03-11	2015	C	3.17398e+09	2.60043e+09	2.34793e+09	1.82661e+09	0.040893	0.064959	0.049785	0.047432	-0.006539	0.017527	0.002353	0.066372	0.091332	0.067813	0.073345	-0.006973	0.017987	-0.005532	5	1	4	4.5887	1	3.5887	1.86841e+08	1.46303e+08	1.18843e+08	9.92764e+07	3.17398e+09	2.60043e+09	1.82661e+09	0.0588664	0.0562609	0.0506161	0.05435	-0.00373396	-0.0687021	1.63577	2.07743	2.42915	1.55215	1.91395	2.61075	3.25269	2.0914
200000017218	002364	2013-08-28	2013	C	1.63644e+09	1.20632e+09	9.85283e+08	9.38416e+08	0.089692	0.104209	0.090277	0.091262	-0.00157	0.012947	-0.000985	0.118533	0.130738	0.10332	0.109061	0.009472	0.021677	-0.005741	5	3	0.666667	5	3	0.666667	2.00195e+08	1.28007e+08	9.59963e+07	6.92183e+07	1.63644e+09	1.20632e+09	9.38416e+08	0.122336	0.106114	0.0974302	0.0737607	0.0236695	0.320896	7.66581	3.0793	2.70538	1.37168	9.26333	3.73773	3.33493	2.23588
200000014827	002367	2013-01-19	2013	C	4.04897e+09	3.77824e+09	2.97671e+09	2.64614e+09	0.121088	0.107093	0.093158	0.070661	0.050427	0.036432	0.022497	0.207089	0.197032	0.158556	0.114509	0.09258	0.082523	0.044047	10	9	0.111111	9.55	9	0.0611111	5.96538e+08	5.15528e+08	3.54348e+08	2.69169e+08	4.04897e+09	3.77824e+09	2.64614e+09	0.147331	0.136446	0.11904	0.101721	0.017319	0.170259	2.54091	2.03821	1.66893	1.3253	3.47441	2.67526	2.09157	1.70067
200000026283	002367	2014-12-30	2014	C	5.20883e+09	4.04897e+09	3.77824e+09	2.97671e+09	0.082382	0.121088	0.107093	0.093158	-0.010776	0.02793	0.013935	0.121874	0.207089	0.197032	0.158556	-0.036682	0.048533	0.038476	10	10	0	9.55	9.55	0	6.98787e+08	5.96538e+08	5.15528e+08	3.54348e+08	5.20883e+09	4.04897e+09	2.97671e+09	0.134154	0.147331	0.136446	0.11904	0.017406	0.146219	1.77284	2.54091	2.03821	1.66893	2.34695	3.47441	2.67526	2.09157
200000017220	002368	2013-12-14	2013	I	5.80651e+09	4.15892e+09	3.86155e+09	2.71869e+09	0.034647	0.047654	0.046605	0.048626	-0.013979	-0.000972	-0.002021	0.09241	0.097868	0.095724	0.114573	-0.022163	-0.016705	-0.018849	7	6	0.166667	6.71	5.8	0.156897	5.6415e+08	4.7199e+08	3.60436e+08	2.46627e+08	5.80651e+09	4.15892e+09	2.71869e+09	0.0971582	0.113489	0.0933397	0.0907155	0.00262428	0.0289287	4.85566	3.09214	2.50793	1.44046	5.42772	3.40966	2.82693	1.89942
200000014829	002370	2012-08-11	2012	C	8.48527e+08	8.01862e+08	8.18018e+08	8.71784e+08	0.04781	0.006834	-0.031439	0.050236	-0.002426	-0.043402	-0.081675	0.054285	0.00772	-0.036534	0.058761	-0.004476	-0.051041	-0.095295	2	1	1	2	1	1	9.1415e+07	8.67195e+07	9.27972e+07	8.25121e+07	8.48527e+08	8.01862e+08	8.71784e+08	0.107734	0.108148	0.113442	0.0946474	0.0187941	0.19857	2.93309	2.85856	1.3812	1.39915	3.73515	4.31251	1.99985	2.04285
200000033802	002370	2015-12-04	2015	C	2.73806e+09	2.4707e+09	2.06095e+09	8.48527e+08	0.074155	0.051512	0.027409	0.04781	0.026345	0.003702	-0.020401	0.085698	0.057983	0.071221	0.054285	0.031413	0.003698	0.016936	13	3	3.33333	12.9307	3	3.31023	2.39197e+08	1.7987e+08	1.23478e+08	9.1415e+07	2.73806e+09	2.4707e+09	8.48527e+08	0.0873599	0.0728014	0.0599132	0.107734	-0.0478204	-0.443876	2.48173	2.74037	3.66146	2.93309	2.94838	3.29275	4.12214	3.73515
200000035387	002371	2016-07-19	2016	C	1.00015e+10	8.14539e+09	6.54088e+09	4.17984e+09	0.028281	0.020549	0.02109	0.017968	0.010313	0.002581	0.003122	0.075398	0.048093	0.041009	0.03705	0.038348	0.011043	0.003959	14	13	0.0769231	11.5193	8.9594	0.285722	7.19927e+08	9.47183e+08	1.04017e+09	2.6482e+08	1.00015e+10	8.14539e+09	4.17984e+09	0.0719819	0.116285	0.159026	0.0633565	0.0956694	1.51002	2.06237	2.45477	1.48139	#N/A	2.35408	2.90283	2.34831	#N/A
200000022630	002374	2014-12-09	2014	C	5.28044e+09	3.79729e+09	2.89128e+09	1.26756e+09	0.02977	0.0325	0.012134	0.031748	-0.001978	0.000752	-0.019614	0.049964	0.061349	0.018525	0.048242	0.001722	0.013107	-0.029717	11	9	0.222222	9.9311	7.9311	0.252172	1.06062e+08	1.14127e+08	9.8712e+07	8.94249e+07	5.28044e+09	3.79729e+09	1.26756e+09	0.0200858	0.0300549	0.0341413	0.0705487	-0.0364074	-0.516061	1.41298	1.6476	1.29673	1.25008	1.71024	1.93738	1.63226	1.38384
200000021205	002375	2014-11-25	2014	E	1.87238e+10	1.84163e+10	1.774e+10	1.26956e+10	0.018045	0.03202	0.060259	0.072528	-0.054483	-0.040508	-0.012269	0.045262	0.081543	0.15829	0.207474	-0.162212	-0.125931	-0.049184	27	19	0.421053	25.0522	17.02	0.471927	6.09022e+08	6.20293e+08	4.1037e+08	4.11067e+08	1.87238e+10	1.84163e+10	1.26956e+10	0.0325267	0.0336818	0.0231325	0.0323788	-0.00924632	-0.285567	1.31391	1.63679	1.44222	1.76547	1.3585	1.7542	1.57232	1.94176
200000017242	002376	2013-08-30	2013	C	3.08656e+09	2.74405e+09	2.36537e+09	1.70658e+09	0.065257	0.121855	0.099664	0.121561	-0.056304	0.000294	-0.021897	0.09573	0.167167	0.142882	0.144328	-0.048598	0.022839	-0.001446	6	4	0.5	4.82	3.51	0.373219	3.43708e+08	3.16643e+08	2.1326e+08	1.96914e+08	3.08656e+09	2.74405e+09	1.70658e+09	0.111356	0.115393	0.0901594	0.115385	-0.0252255	-0.218621	3.66964	2.46675	2.61616	2.02241	3.91068	2.67845	3.09274	3.01082
200000020934	002376	2014-05-09	2014	C	3.90169e+09	3.08656e+09	2.74405e+09	2.36537e+09	0.074882	0.065257	0.121855	0.099664	-0.024782	-0.034407	0.022191	0.10955	0.09573	0.167167	0.142882	-0.033332	-0.047152	0.024285	7	6	0.166667	5.33	4.82	0.105809	4.81582e+08	3.43708e+08	3.16643e+08	2.1326e+08	3.90169e+09	3.08656e+09	2.36537e+09	0.123429	0.111356	0.115393	0.0901594	0.0252334	0.279875	2.19723	3.66964	2.46675	2.61616	2.32341	3.91068	2.67845	3.09274
200000034812	002381	2016-04-01	2016	C	2.12902e+09	2.07431e+09	2.42629e+09	1.52475e+09	0.071864	0.04995	0.013515	0.069799	0.002065	-0.019849	-0.056284	0.089613	0.061091	0.018398	0.086805	0.002808	-0.025714	-0.068407	15	5	2	13.08	4.475	1.92291	1.28739e+08	1.92033e+08	2.23113e+08	1.38281e+08	2.12902e+09	2.07431e+09	1.52475e+09	0.0604684	0.0925769	0.0919564	0.0906909	0.00126559	0.013955	1.29636	1.45398	1.67052	2.92572	1.54654	1.83703	2.32644	4.12775
200000023602	002383	2015-04-01	2015	C	8.3272e+09	4.90334e+09	2.48993e+09	1.86715e+09	0.029335	0.019972	0.025446	0.019813	0.009522	0.000159	0.005633	0.0647	0.027372	0.034481	0.025265	0.039435	0.002107	0.009216	27	21	0.285714	25.12	19.27	0.303581	6.3595e+08	4.09434e+08	2.94269e+08	2.69052e+08	8.3272e+09	4.90334e+09	1.86715e+09	0.0763703	0.083501	0.118184	0.144098	-0.0259137	-0.179835	1.84809	1.91553	2.73184	2.11681	2.3334	2.73745	3.4598	2.59799
200000023469	002388	2014-11-08	2014	C	1.25973e+09	8.65348e+08	8.24959e+08	6.02462e+08	0.008006	0.005724	0.016366	0.027166	-0.01916	-0.021442	-0.0108	0.016977	0.00849	0.023441	0.028751	-0.011774	-0.020261	-0.00531	18	11	0.636364	15.43	10.02	0.53992	1.06837e+08	9.2277e+07	8.6184e+07	8.28621e+07	1.25973e+09	8.65348e+08	6.02462e+08	0.084809	0.106636	0.104471	0.137539	-0.0330683	-0.240429	3.7652	5.04259	3.31905	2.82741	3.89404	5.43768	3.54236	3.00339
200000018970	002389	2014-08-16	2014	C	3.9838e+09	3.6912e+09	2.83889e+09	1.78579e+09	0.0355	0.03109	0.019249	0.020431	0.015069	0.010659	-0.001182	0.040215	0.033807	0.02521	0.023509	0.016706	0.010298	0.001701	8	4	1	7.4	4	0.85	1.64348e+08	1.55185e+08	9.52798e+07	4.04069e+07	3.9838e+09	3.6912e+09	1.78579e+09	0.0412541	0.0420418	0.0335624	0.0226269	0.0109354	0.483293	3.40098	2.72958	1.50172	#N/A	4.22391	4.00002	2.12457	#N/A
200000014848	002390	2012-10-18	2012	C	5223300811	1.48662e+09	1.33462e+09	1.24356e+09	0.029456	0.026688	0.035638	0.036892	-0.007436	-0.010204	-0.001254	0.062597	0.038299	0.04651	0.046835	0.015762	-0.008536	-0.000325	6	4	0.5	5.2428	3.48	0.506552	4.50461e+08	3.12566e+08	2.28408e+08	1.7838e+08	5223300811	1.48662e+09	1.24356e+09	0.0862407	0.210252	0.171141	0.143443	0.0276973	0.193089	1.6675	2.64178	1.67862	1.35569	2.46675	3.52498	2.26293	1.66275
200000017252	002390	2013-06-26	2013	C	6.50489e+09	5223300811	1.48662e+09	1.33462e+09	0.02589	0.029456	0.026688	0.035638	-0.009748	-0.006182	-0.00895	0.063098	0.062597	0.038299	0.04651	0.016588	0.016087	-0.008211	7	6	0.166667	6.28	5.2428	0.197833	643749525	4.50461e+08	3.12566e+08	2.28408e+08	6.50489e+09	5223300811	1.33462e+09	0.0989639	0.0862407	0.210252	0.171141	0.0391118	0.228536	2.40884	1.6675	2.64178	1.67862	3.86198	2.46675	3.52498	2.26293
200000017253	002390	2014-03-18	2014	C	1.07971e+10	6.50489e+09	5223300811	1.48662e+09	0.022479	0.02589	0.029456	0.026688	-0.004209	-0.000798	0.002768	0.037425	0.063098	0.062597	0.038299	-0.000874	0.024799	0.024298	14	7	1	7.3798	6.28	0.175127	7.81216e+08	643749525	4.50461e+08	3.12566e+08	1.07971e+10	6.50489e+09	1.48662e+09	0.0723544	0.0989639	0.0862407	0.210252	-0.124012	-0.589823	1.4011	2.40884	1.6675	2.64178	1.96104	3.86198	2.46675	3.52498
200000030726	002390	2015-12-18	2015	C	1.1955e+10	1.07971e+10	6.50489e+09	5223300811	0.027728	0.022479	0.02589	0.029456	-0.001728	-0.006977	-0.003566	0.049046	0.037425	0.063098	0.062597	-0.013551	-0.025172	0.000501	24	14	0.714286	20.0289	7.3798	1.71402	8.08639e+08	7.81216e+08	643749525	4.50461e+08	1.1955e+10	1.07971e+10	5223300811	0.0676405	0.0723544	0.0989639	0.0862407	0.0127232	0.147532	1.43718	1.4011	2.40884	1.6675	1.63971	1.96104	3.86198	2.46675
200000014852	002392	2013-08-02	2013	C	4.70992e+09	4.03941e+09	3.60482e+09	2.51658e+09	-0.009744	0.050352	0.047971	0.044114	-0.053858	0.006238	0.003857	-0.016055	0.069322	0.062681	0.055903	-0.071958	0.013419	0.006778	12	7	0.714286	11.9838	6.7138	0.78495	4.72206e+08	4.42368e+08	3.27215e+08	2.24337e+08	4.70992e+09	4.03941e+09	2.51658e+09	0.100258	0.109513	0.0907716	0.0891436	0.00162802	0.0182629	1.63981	1.54235	1.13468	1.25048	2.37293	2.26758	1.37843	1.81592
200000012524	002393	2013-03-14	2013	C	3.40945e+09	3.24781e+09	3.22209e+09	2.93475e+09	0.0335	0.0286	0.092506	0.102817	-0.069317	-0.074217	-0.010311	0.038457	0.031921	0.10194	0.108283	-0.069826	-0.076362	-0.006343	4	5	-0.2	3.9	4.4	-0.113636	2.84888e+08	3.12731e+08	3.34826e+08	3.16513e+08	3.40945e+09	3.24781e+09	2.93475e+09	0.0835583	0.09629	0.103916	0.10785	-0.00393425	-0.0364789	2.70736	1.89947	2.31597	1.48322	2.71366	1.90341	2.32362	2.0648
200000017255	002395	2014-01-17	2014	C	1.24927e+09	1.16853e+09	1.14351e+09	1.11639e+09	0.043682	0.026264	0.001559	0.016253	0.027429	0.010011	-0.014694	0.058017	0.034485	0.002054	0.020728	0.037289	0.013757	-0.018674	2	1	1	1.6	0.6	1.66667	7.02821e+07	7.07069e+07	5.74736e+07	4.2238e+07	1.24927e+09	1.16853e+09	1.11639e+09	0.0562584	0.0605094	0.0502607	0.0378345	0.0124261	0.328434	3.53174	4.88972	1.9467	1.55968	3.53188	4.89015	1.9467	1.55968
200000028980	002396	2015-08-14	2015	C	6.43991e+09	5.74973e+09	5.34388e+09	3.91414e+09	0.108702	0.096944	0.090371	0.094968	0.013734	0.001976	-0.004597	0.186703	0.150624	0.143114	0.147076	0.039627	0.003548	-0.003962	20	13	0.538462	11.2064	8.3085	0.348787	2.46883e+09	2.03205e+09	1.69758e+09	1.41212e+09	6.43991e+09	5.74973e+09	3.91414e+09	0.383364	0.353417	0.317667	0.360774	-0.0431065	-0.119483	2.25746	#N/A	2.76296	#N/A	2.37325	#N/A	2.80488	#N/A
200000014859	002399	2012-06-15	2012	C	9.93035e+09	8.27138e+09	8.25989e+09	7.97431e+09	0.033768	0.037892	0.074644	0.077616	-0.043848	-0.039724	-0.002972	0.040147	0.038849	0.076634	0.078205	-0.038058	-0.039356	-0.001571	8	10	-0.2	6.6114	8.2214	-0.19583	1.47327e+08	-1.90892e+07	-9.19181e+07	-2.9222e+07	9.93035e+09	8.27138e+09	7.97431e+09	0.014836	-0.00230786	-0.0111282	-0.00366452	-0.00746373	2.03676	2.23788	1.98853	1.17918	1.31609	2.23788	1.98853	1.84243	2.4861
200000014861	002399	2013-03-29	2013	C	1.21685e+10	9.93035e+09	8.27138e+09	8.25989e+09	0.046684	0.033768	0.037892	0.074644	-0.02796	-0.040876	-0.036752	0.064605	0.040147	0.038849	0.076634	-0.012029	-0.036487	-0.037785	10	8	0.25	8.6354	6.6114	0.306138	2.58607e+08	1.47327e+08	-1.90892e+07	-9.19181e+07	1.21685e+10	9.93035e+09	8.25989e+09	0.0212522	0.014836	-0.00230786	-0.0111282	0.00882038	-0.792612	2.60332	2.23788	1.98853	1.17918	2.60332	2.23788	1.98853	1.84243
200000018975	002399	2014-04-11	2014	C	1.29136e+10	1.21685e+10	9.93035e+09	8.27138e+09	0.0299	0.046684	0.033768	0.037892	-0.007992	0.008792	-0.004124	0.047736	0.064605	0.040147	0.038849	0.008887	0.025756	0.001298	15	10	0.5	13.2068	8.6354	0.529379	3.54089e+08	2.58607e+08	1.47327e+08	-1.90892e+07	1.29136e+10	1.21685e+10	8.27138e+09	0.0274198	0.0212522	0.014836	-0.00230786	0.0171439	-7.42848	2.13334	2.60332	2.23788	1.98853	2.13334	2.60332	2.23788	1.98853
200000017257	002400	2014-12-31	2014	L	1.04629e+10	7.77978e+09	4.85788e+09	3.09051e+09	0.066695	0.077957	0.100305	0.112079	-0.045384	-0.034122	-0.011774	0.127509	0.226937	0.229976	0.204817	-0.077308	0.02212	0.025159	45	33	0.363636	37.6938	26.9636	0.397951	9.8329e+08	8.40998e+08	5.9001e+08	5.36113e+08	1.04629e+10	7.77978e+09	3.09051e+09	0.0939785	0.1081	0.121454	0.173471	-0.0520165	-0.299858	#N/A	3.30004	2.91493	4.46208	#N/A	3.58121	3.1433	4.97449
200000024486	002400	2015-03-31	2015	L	1.00312e+10	1.04629e+10	7.77978e+09	4.85788e+09	-0.010108	0.066695	0.077957	0.100305	-0.110413	-0.03361	-0.022348	-0.019055	0.127509	0.226937	0.229976	-0.249031	-0.102467	-0.003039	59	45	0.311111	50.0438	37.6938	0.32764	1.03162e+09	9.8329e+08	8.40998e+08	5.9001e+08	1.00312e+10	1.04629e+10	4.85788e+09	0.102841	0.0939785	0.1081	0.121454	-0.0133537	-0.109949	1.3745	#N/A	3.30004	2.91493	1.39583	#N/A	3.58121	3.1433
200000025742	002403	2015-02-04	2015	C	4.33526e+09	3.46244e+09	2.73917e+09	2.70682e+09	0.037342	0.03878	0.041488	0.032697	0.004645	0.006083	0.008791	0.072224	0.06258	0.068153	0.053088	0.019136	0.009492	0.015065	4	4	0	4	3.75	0.0666667	1.01107e+09	8.45558e+08	7.38417e+08	6.6754e+08	4.33526e+09	3.46244e+09	2.70682e+09	0.23322	0.244209	0.269577	0.246614	0.0229631	0.0931137	1.39822	1.70932	2.11723	1.40287	1.48256	1.85953	2.20574	1.43478
200000014866	002406	2012-12-25	2012	C	2.42105e+09	2.35018e+09	2.18361e+09	2.10112e+09	0.053383	0.053464	0.054984	0.093828	-0.040445	-0.040364	-0.038844	0.060193	0.059775	0.059072	0.100147	-0.039954	-0.040372	-0.041075	8	6	0.333333	7.97	1	6.97	1.99009e+08	1.81708e+08	1.37761e+08	1.37436e+08	2.42105e+09	2.35018e+09	2.10112e+09	0.0821994	0.0773167	0.0630886	0.0654111	-0.00232245	-0.0355054	1.17993	1.1016	1.03833	1.15374	1.29026	1.16782	1.08658	1.37808
200000032101	002407	2015-09-02	2015	C	7.03604e+09	5.25837e+09	3.82527e+09	3.16386e+09	0.042765	0.090419	0.008261	0.002433	0.040332	0.087986	0.005828	0.09408	0.165225	0.013445	0.00465	0.08943	0.160575	0.008795	12	11	0.0909091	8.5913	6.8972	0.245621	5.29905e+08	4.68836e+08	3.25869e+08	2.57478e+08	7.03604e+09	5.25837e+09	3.16386e+09	0.075313	0.08916	0.0851885	0.0813808	0.00380765	0.046788	2.1817	3.27144	4.26656	1.55869	2.42151	3.71251	5.39432	1.67193
200000030104	002408	2015-07-31	2015	C	9.64508e+09	8.55046e+09	8.04848e+09	6.54079e+09	0.087797	0.059313	0.023269	0.047454	0.040343	0.011859	-0.024185	0.126951	0.085764	0.033435	0.083464	0.043487	0.0023	-0.050029	4	3	0.333333	3.5	2.51	0.394422	7.18278e+08	4.64333e+08	3.9974e+08	4.23475e+08	9.64508e+09	8.55046e+09	6.54079e+09	0.0744709	0.054305	0.0496665	0.0647436	-0.0150771	-0.232874	2.55044	2.50328	1.5896	1.81425	2.64222	2.59219	1.63848	1.83211
200000017265	002411	2013-01-18	2013	C	8.83153e+09	1.56161e+09	1.30896e+09	1.19916e+09	0.064347	0.019241	0.018378	0.052341	0.012006	-0.0331	-0.033963	0.1086	0.033779	0.027668	0.073195	0.035405	-0.039416	-0.045527	2	1	1	1.5187	0.5187	1.9279	5.03274e+08	1.5605e+08	1.50816e+08	1.1517e+08	8.83153e+09	1.56161e+09	1.19916e+09	0.0569861	0.0999294	0.115218	0.0960417	0.0191761	0.199665	1.51063	#N/A	2.17518	1.65766	3.25465	#N/A	2.72791	2.23287
200000029144	002411	2015-07-02	2015	C	1.99091e+10	1.80616e+10	8.83153e+09	1.56161e+09	0.04525	0.053265	0.064347	0.019241	0.026009	0.034024	0.045106	0.096761	0.113677	0.1086	0.033779	0.062982	0.079898	0.074821	4	2	1	3.5187	1	2.5187	7.90084e+08	9.21036e+08	5.03274e+08	1.5605e+08	1.99091e+10	1.80616e+10	1.56161e+09	0.0396847	0.0509941	0.0569861	0.0999294	-0.0429433	-0.429737	1.30453	1.34438	1.51063	#N/A	2.58499	2.82626	3.25465	#N/A
200000017268	002412	2013-11-30	2013	C	1.38032e+09	1.36777e+09	1.32212e+09	1.04187e+09	0.072664	0.087392	0.084044	0.078186	-0.005522	0.009206	0.005858	0.080016	0.103654	0.100316	0.084404	-0.004388	0.01925	0.015912	3	2	0.5	2.8	2	0.4	4.26341e+08	3.7557e+08	2.95294e+08	2.63776e+08	1.38032e+09	1.36777e+09	1.04187e+09	0.308872	0.274585	0.223349	0.253176	-0.0298264	-0.117809	5.61753	3.27783	4.08047	1.49162	5.76606	3.3511	4.20555	2.91472
200000024564	002413	2015-06-09	2015	C	4.09638e+09	3.73269e+09	2.34361e+09	1.60614e+09	0.032273	0.029282	0.059973	0.020794	0.011479	0.008488	0.039179	0.035917	0.031264	0.0661	0.027705	0.008212	0.003559	0.038395	4	3	0.333333	3.8	3	0.266667	1.93982e+08	1.2458e+08	1.65992e+08	1.23001e+08	4.09638e+09	3.73269e+09	1.60614e+09	0.0473546	0.0333755	0.0708277	0.076582	-0.0057543	-0.0751391	2.24917	2.59043	6.08539	2.72334	2.79322	3.45477	8.32018	2.72334
200000033301	002413	2016-02-04	2016	C	4.54283e+09	4.09638e+09	3.73269e+09	2.34361e+09	0.032683	0.032273	0.029282	0.059973	-0.02729	-0.0277	-0.030691	0.037233	0.035917	0.031264	0.0661	-0.028867	-0.030183	-0.034836	8	4	1	7.3	3.8	0.921053	1.83252e+08	1.93982e+08	1.2458e+08	1.65992e+08	4.54283e+09	4.09638e+09	2.34361e+09	0.0403387	0.0473546	0.0333755	0.0708277	-0.0374521	-0.528778	1.4056	2.24917	2.59043	6.08539	1.46447	2.79322	3.45477	8.32018
200000017269	002416	2014-03-12	2014	F	9.89484e+09	1.04547e+10	8.92622e+09	1.19279e+10	0.020009	0.013234	0.005288	0.065625	-0.045616	-0.052391	-0.060337	0.036627	0.030901	0.010913	0.163698	-0.127071	-0.132797	-0.152785	20	57	-0.649123	19.5288	56.7	-0.655577	9.95927e+08	1.08084e+09	1.56924e+09	1.49989e+09	9.89484e+09	1.04547e+10	1.19279e+10	0.100651	0.103383	0.175801	0.125746	0.050055	0.398063	1.9319	2.21013	1.7053	2.13069	1.99111	2.25211	1.7336	2.1822
200000014871	002421	2012-07-24	2012	I	2.60039e+09	1.47061e+09	1.21879e+09	8.28942e+08	0.056815	0.07289	0.084586	0.054255	0.00256	0.018635	0.030331	0.084546	0.123422	0.133838	0.073928	0.010618	0.049494	0.05991	5	2	1.5	3.86	1.9	1.03158	1.88428e+08	1.48975e+08	1.03644e+08	6.8602e+07	2.60039e+09	1.47061e+09	8.28942e+08	0.0724615	0.101301	0.0850381	0.0827585	0.00227959	0.027545	2.83148	2.89038	2.30837	1.8025	3.29485	2.958	3.25468	2.34318
200000030802	002421	2015-11-14	2015	I	5.45726e+09	4.83063e+09	4.84356e+09	2.60039e+09	0.061071	0.061187	0.033018	0.056815	0.004256	0.004372	-0.023797	0.102082	0.099328	0.05983	0.084546	0.017536	0.014782	-0.024716	17	9	0.888889	15.61	7.61	1.05125	4.17583e+08	3.69856e+08	2.36119e+08	1.88428e+08	5.45726e+09	4.83063e+09	2.60039e+09	0.0765189	0.0765649	0.048749	0.0724615	-0.0237125	-0.327243	2.19574	2.46372	2.66506	2.83148	2.53428	3.00911	3.35309	3.29485
200000012563	002424	2011-02-15	2011	C	3.47917e+09	3.24003e+09	3.01882e+09	2.79951e+09	0.078465	0.070635	0.069557	0.056509	0.021956	0.014126	0.013048	0.128324	0.112046	0.108217	0.08565	0.042674	0.026396	0.022567	7	3	1.33333	6.6	3	1.2	5.05644e+08	4.74639e+08	3.77241e+08	2.59507e+08	3.47917e+09	3.24003e+09	2.79951e+09	0.145335	0.146492	0.124963	0.0926972	0.0322659	0.348079	2.23558	1.41943	1.41476	1.57195	3.81598	2.6664	2.64783	3.27234
200000014876	002424	2012-12-01	2012	C	3.56518e+09	3.47917e+09	3.24003e+09	3.01882e+09	0.08837	0.078465	0.070635	0.069557	0.018813	0.008908	0.001078	0.134185	0.128324	0.112046	0.108217	0.025968	0.020107	0.003829	7	7	0	6.5	6.6	-0.0151515	5.60989e+08	5.05644e+08	4.74639e+08	3.77241e+08	3.56518e+09	3.47917e+09	3.01882e+09	0.157352	0.145335	0.146492	0.124963	0.0215289	0.172282	3.28425	2.23558	1.41943	1.41476	5.75769	3.81598	2.6664	2.64783
200000022082	002425	2015-03-27	2015	C	4.54158e+09	4.20875e+09	2.66947e+09	1.78198e+09	0.054867	0.032544	0.018783	0.000856	0.054011	0.031688	0.017927	0.06826	0.039585	0.023497	0.000941	0.067319	0.038644	0.022556	20	6	2.33333	17.5126	4.5495	2.84935	2.40608e+08	1.74829e+08	1.79711e+08	1.88608e+08	4.54158e+09	4.20875e+09	1.78198e+09	0.0529789	0.0415393	0.0673208	0.105842	-0.0385209	-0.363948	1.4566	1.77717	4.41648	2.41203	1.48807	2.92701	4.91638	2.45371
200000033103	002425	2016-05-21	2016	C	4.78788e+09	4.54158e+09	4.20875e+09	2.66947e+09	0.058073	0.054867	0.032544	0.018783	0.03929	0.036084	0.013761	0.071013	0.06826	0.039585	0.023497	0.047516	0.044763	0.016088	24	20	0.2	22.1122	17.5126	0.262645	1.86071e+08	2.40608e+08	1.74829e+08	1.79711e+08	4.78788e+09	4.54158e+09	2.66947e+09	0.0388629	0.0529789	0.0415393	0.0673208	-0.0257815	-0.382965	1.17949	1.4566	1.77717	4.41648	1.18158	1.48807	2.92701	4.91638
200000012578	002428	2011-07-21	2011	C	2.00518e+09	1.74653e+09	1.38457e+09	1.25809e+09	0.06197	0.055454	0.06669	0.061384	0.000586	-0.00593	0.005306	0.078547	0.067783	0.068218	0.062305	0.016242	0.005478	0.005913	6	3	1	5.2176	2.72	0.918235	7.58269e+07	3.90098e+07	2.8915e+07	2.50405e+07	2.00518e+09	1.74653e+09	1.25809e+09	0.0378155	0.0223356	0.0208838	0.0199035	0.00098026	0.0492506	4.32923	2.86383	2.33968	2.59483	4.52352	4.56836	3.60624	7.25971
200000021041	002428	2014-04-04	2014	C	1.9058e+09	2.24092e+09	2.03833e+09	2.00518e+09	-0.056165	0.028122	0.061464	0.06197	-0.118135	-0.033848	-0.000506	-0.069141	0.037628	0.077079	0.078547	-0.147688	-0.040919	-0.001468	11	11	0	9.875	9.4662	0.0431852	1.1901e+08	1.01077e+08	9.30902e+07	7.58269e+07	1.9058e+09	2.24092e+09	2.00518e+09	0.0624462	0.0451052	0.0456699	0.0378155	0.00785445	0.207705	4.47167	6.0784	4.71426	4.32923	4.52968	6.16326	4.85187	4.52352
200000032567	002429	2016-01-08	2016	C	1.86665e+10	1.66197e+10	1.22959e+10	9.45591e+09	0.022307	0.036382	0.028832	0.036441	-0.014134	-5.9e-05	-0.007609	0.047952	0.073162	0.045673	0.071089	-0.023137	0.002073	-0.025416	19	16	0.1875	15.7776	13.95	0.131011	7.25826e+08	7.45447e+08	8.55005e+08	5.6208e+08	1.86665e+10	1.66197e+10	9.45591e+09	0.038884	0.0448533	0.0695358	0.0594422	0.0100936	0.169805	0.996124	1.41937	1.73303	2.62262	0.995584	1.47786	1.83559	2.63702
200000031669	002431	2015-07-15	2015	E	1.56768e+10	1.36562e+10	1.22451e+10	9.36229e+09	0.020282	0.009251	-0.016564	0.047872	-0.02759	-0.038621	-0.064436	0.055082	0.027803	-0.047025	0.14719	-0.092108	-0.119387	-0.194215	25	14	0.785714	24.21	13.61	0.778839	6.27064e+08	4.94054e+08	4.71177e+08	4.72984e+08	1.56768e+10	1.36562e+10	9.36229e+09	0.0399994	0.0361781	0.0384789	0.0505201	-0.0120412	-0.238344	1.26095	1.38739	1.54854	1.43502	1.42854	1.5909	1.85506	1.7138
200000023702	002433	2014-10-28	2014	C	6.87919e+09	5.86886e+09	4.49331e+09	2.55575e+09	0.03676	0.033325	0.042814	0.05372	-0.01696	-0.020395	-0.010906	0.053326	0.043366	0.050966	0.06725	-0.013924	-0.023884	-0.016284	16	21	-0.238095	14.8634	17.7235	-0.161373	5.32092e+08	4.42404e+08	2.38225e+08	1.59326e+08	6.87919e+09	5.86886e+09	2.55575e+09	0.077348	0.0753816	0.0530178	0.0623404	-0.00932262	-0.149544	1.46016	2.03723	1.73624	1.52259	1.52567	2.18643	2.00939	1.85674
200000012586	002434	2012-02-25	2012	C	4.06179e+09	3.41937e+09	2.92624e+09	2.67728e+09	0.048947	0.045313	0.031949	0.043458	0.005489	0.001855	-0.011509	0.088015	0.073276	0.046931	0.060204	0.027811	0.013072	-0.013273	7	7	0	6.2088	6.2088	0	1.39727e+08	1.51363e+08	2.22662e+08	1.36836e+08	4.06179e+09	3.41937e+09	2.67728e+09	0.0344004	0.0442665	0.0760916	0.0511101	0.0249816	0.48878	1.75276	1.31929	1.03544	1.10214	1.78318	1.33219	1.11747	1.33856
200000025171	002437	2016-04-14	2016	C	9.47717e+09	9.06414e+09	8.66654e+09	8.31836e+09	0.013588	0.033679	0.084047	0.084275	-0.070687	-0.050596	-0.000228	0.029308	0.071786	0.180001	0.201864	-0.172556	-0.130078	-0.021863	34	29	0.172414	32.19	28.0601	0.147181	3.45818e+09	1.71577e+09	8.69666e+08	8.79155e+08	9.47717e+09	9.06414e+09	8.31836e+09	0.364896	0.189292	0.100348	0.105689	-0.00534102	-0.0505355	1.18361	2.18431	2.59158	3.17653	1.18581	2.20172	2.63078	3.24813
200000025174	002437	2015-01-16	2015	C	9.06414e+09	8.66654e+09	8.31836e+09	4.92235e+09	0.033679	0.084047	0.084275	0.09257	-0.058891	-0.008523	-0.008295	0.071786	0.180001	0.201864	0.146883	-0.075097	0.033118	0.054981	29	18	0.611111	28.0601	17.1972	0.631667	1.71577e+09	8.69666e+08	8.79155e+08	6.90943e+08	9.06414e+09	8.66654e+09	4.92235e+09	0.189292	0.100348	0.105689	0.140368	-0.0346799	-0.247063	2.18431	2.59158	3.17653	#N/A	2.20172	2.63078	3.24813	#N/A
200000033142	002438	2015-12-25	2015	C	2.90592e+09	1.94766e+09	1.75377e+09	1.26373e+09	0.021473	0.026488	0.009452	0.042585	-0.021112	-0.016097	-0.033133	0.036265	0.042334	0.014645	0.057389	-0.021124	-0.015055	-0.042744	5	3	0.666667	5	3	0.666667	1.89662e+08	1.71595e+08	1.16687e+08	1.05523e+08	2.90592e+09	1.94766e+09	1.26373e+09	0.0652673	0.0881029	0.066535	0.0835007	-0.0169657	-0.20318	1.33669	2.0507	2.74032	2.59011	1.59168	2.70795	3.79354	3.60081
200000012592	002439	2012-07-13	2012	I	2.40211e+09	1.83192e+09	1.58117e+09	1.2359e+09	0.075817	0.066813	0.046564	0.048788	0.027029	0.018025	-0.002224	0.112699	0.091766	0.059973	0.057932	0.054767	0.033834	0.002041	7	7	0	7	6.9123	0.0126875	6.4621e+08	5.39673e+08	3.69966e+08	2.31464e+08	2.40211e+09	1.83192e+09	1.2359e+09	0.269018	0.294594	0.233983	0.187284	0.0466994	0.249351	3.42705	2.72726	1.55212	2.03941	4.86196	3.88628	2.15984	3.05852
200000023728	002439	2014-12-16	2014	I	3.25495e+09	2.82762e+09	2.40211e+09	1.83192e+09	0.080245	0.090226	0.075817	0.066813	0.013432	0.023413	0.009004	0.115604	0.141775	0.112699	0.091766	0.023838	0.050009	0.020933	10	7	0.428571	9.02	7	0.288571	1.01757e+09	8.70466e+08	6.4621e+08	5.39673e+08	3.25495e+09	2.82762e+09	1.83192e+09	0.312623	0.307845	0.269018	0.294594	-0.0255757	-0.0868167	4.12339	6.80654	3.42705	2.72726	5.85596	9.75946	4.86196	3.88628
200000029845	002439	2016-01-05	2016	I	4.90022e+09	4.27501e+09	3.25495e+09	2.82762e+09	0.114306	0.103557	0.080245	0.090226	0.02408	0.013331	-0.009981	0.154582	0.139355	0.115604	0.141775	0.012807	-0.00242	-0.026171	18	12	0.5	17.495	11.26	0.55373	7.65732e+08	1.17832e+09	1.01757e+09	8.70466e+08	4.90022e+09	4.27501e+09	2.82762e+09	0.156265	0.27563	0.312623	0.307845	0.00477825	0.0155216	2.97362	3.66593	4.12339	6.80654	4.02283	5.1546	5.85596	9.75946
200000012593	002440	2011-08-18	2011	C	6.38976e+09	5.24716e+09	5.08822e+09	4.00453e+09	0.145021	0.063097	0.094971	0.101789	0.043232	-0.038692	-0.006818	0.18288	0.076383	0.116336	0.110184	0.072696	-0.033801	0.006152	8	6	0.333333	6.05	5.14	0.177043	5.09227e+08	4.25482e+08	3.28984e+08	2.16864e+08	6.38976e+09	5.24716e+09	4.00453e+09	0.0796942	0.081088	0.064656	0.0541546	0.0105014	0.193916	1.68529	1.02972	1.1727	1.38582	2.13599	1.08022	1.40389	2.54182
200000018979	002440	2014-01-30	2014	C	7.8394e+09	7.5903e+09	7.79583e+09	6.38976e+09	0.085336	0.098762	0.177761	0.145021	-0.059685	-0.046259	0.03274	0.102946	0.12132	0.228566	0.18288	-0.079934	-0.06156	0.045686	30	14	1.14286	22.85	13.14	0.738965	5.74446e+08	589723669	6.55685e+08	5.09227e+08	7.8394e+09	7.5903e+09	6.38976e+09	0.0732768	0.0776944	0.084107	0.0796942	0.00441287	0.0553726	#N/A	1.83789	1.54085	1.68529	#N/A	2.11094	1.98535	2.13599
200000014893	002441	2012-07-04	2012	F	3.79267e+09	3.52802e+09	3.06147e+09	2.61872e+09	0.057133	0.053689	0.06666	0.070145	-0.013012	-0.016456	-0.003485	0.095436	0.089799	0.102608	0.100901	-0.005465	-0.011102	0.001707	46	41	0.121951	43.83	40.3	0.0875931	4.99065e+08	4.38079e+08	3.77146e+08	2.93794e+08	3.79267e+09	3.52802e+09	2.61872e+09	0.131587	0.124171	0.123191	0.11219	0.0110011	0.0980577	1.49437	1.24597	1.10419	1.21753	1.78626	1.39508	1.31275	1.65231
200000031287	002441	2016-03-28	2016	F	5.32847e+09	5.20179e+09	4.59231e+09	3.83219e+09	0.036633	0.037223	0.03084	0.046844	-0.010211	-0.009621	-0.016004	0.05069	0.05117	0.040562	0.075057	-0.024367	-0.023887	-0.034495	65	57	0.140351	60.8331	52.8	0.152142	5.89148e+08	5.28624e+08	4.69368e+08	5.01141e+08	5.32847e+09	5.20179e+09	3.83219e+09	0.110566	0.101623	0.102207	0.130771	-0.0285642	-0.218428	0.970369	1.22629	1.47504	2.3892	0.958856	1.31457	1.81462	3.08167
200000017297	002442	2013-07-01	2013	C	2.83034e+09	3.16095e+09	3.13044e+09	2.62793e+09	-0.029124	0.004746	0.006032	0.015459	-0.044583	-0.010713	-0.009427	-0.078188	0.01319	0.016566	0.033839	-0.112027	-0.020649	-0.017273	3	3	0	3	2.6	0.153846	3.14478e+08	3.34326e+08	3.32161e+08	2.75011e+08	2.83034e+09	3.16095e+09	2.62793e+09	0.111109	0.105767	0.106107	0.104649	0.00145759	0.0139283	2.32532	#N/A	1.12966	1.14434	3.53599	#N/A	1.25688	1.45641
200000018980	002442	2014-01-16	2014	C	2.61379e+09	2.83034e+09	3.16095e+09	3.13044e+09	0.011786	-0.029124	0.004746	0.006032	0.005754	-0.035156	-0.001286	0.027772	-0.078188	0.01319	0.016566	0.011206	-0.094754	-0.003376	5	3	0.666667	5	3	0.666667	3.24542e+08	3.14478e+08	3.34326e+08	3.32161e+08	2.61379e+09	2.83034e+09	3.13044e+09	0.124165	0.111109	0.105767	0.106107	-0.000339431	-0.00319895	2.42449	2.32532	#N/A	1.12966	3.13924	3.53599	#N/A	1.25688
200000014897	002444	2014-02-26	2014	C	7.09274e+09	5.52582e+09	5.42705e+09	4.61281e+09	0.089083	0.087083	0.089469	0.092606	-0.003523	-0.005523	-0.003137	0.110077	0.116898	0.122958	0.1182	-0.008123	-0.001302	0.004758	15	15	0	12.5571	12.5371	0.00159527	3.13217e+08	3.07969e+08	3.21092e+08	3.60071e+08	7.09274e+09	5.52582e+09	4.61281e+09	0.0441603	0.0557328	0.059165	0.0780589	-0.0188939	-0.242046	2.34755	3.72369	2.17734	1.83002	2.55566	4.05355	2.36499	2.00589
200000017299	002444	2013-01-30	2013	C	5.52582e+09	5.42705e+09	4.61281e+09	3.7798e+09	0.087083	0.089469	0.092606	0.074017	0.013066	0.015452	0.018589	0.116898	0.122958	0.1182	0.094331	0.022567	0.028627	0.023869	15	14	0.0714286	12.5371	11.6071	0.0801234	3.07969e+08	3.21092e+08	3.60071e+08	2.63182e+08	5.52582e+09	5.42705e+09	3.7798e+09	0.0557328	0.059165	0.0780589	0.0696287	0.00843022	0.121074	3.72369	2.17734	1.83002	1.14726	4.05355	2.36499	2.00589	1.53926
200000018981	002446	2014-08-05	2014	C	3.26115e+09	2.93528e+09	1.51908e+09	8.36778e+08	0.049992	0.041324	0.031028	0.004398	0.045594	0.036926	0.02663	0.06664	0.052713	0.038288	0.005605	0.061035	0.047108	0.032683	5	4	0.25	4.7	3.7	0.27027	2.13673e+08	1.51465e+08	1.0157e+08	6.56794e+07	3.26115e+09	2.93528e+09	8.36778e+08	0.0655207	0.0516015	0.0668627	0.0784909	-0.0116282	-0.148147	1.87977	2.82994	2.00813	#N/A	3.33182	5.88228	3.5474	#N/A
200000030625	002446	2015-11-30	2015	C	3.39938e+09	3.26115e+09	2.93528e+09	1.51908e+09	0.026961	0.049992	0.041324	0.031028	-0.004067	0.018964	0.010296	0.036275	0.06664	0.052713	0.038288	-0.002013	0.028352	0.014425	7	5	0.4	7	4.7	0.489362	2.718e+08	2.13673e+08	1.51465e+08	1.0157e+08	3.39938e+09	3.26115e+09	1.51908e+09	0.0799557	0.0655207	0.0516015	0.0668627	-0.0152612	-0.228246	1.85467	1.87977	2.82994	2.00813	2.5592	3.33182	5.88228	3.5474
200000023436	002448	2014-12-03	2014	C	2.74361e+09	2.59543e+09	2.49235e+09	2.33009e+09	0.077958	0.074374	0.072614	0.069886	0.008072	0.004488	0.002728	0.096425	0.093858	0.094298	0.091735	0.00469	0.002123	0.002563	6	4	0.5	5.405	3.705	0.458839	2.09576e+08	2.10418e+08	2.12072e+08	1.98923e+08	2.74361e+09	2.59543e+09	2.33009e+09	0.0763871	0.0810725	0.0850891	0.0853715	-0.000282304	-0.00330678	2.21469	2.90142	1.6561	1.32004	2.55798	3.43878	1.85998	1.44765
200000032645	002448	2015-09-26	2015	C	3.82405e+09	2.74361e+09	2.59543e+09	2.49235e+09	0.07266	0.077958	0.074374	0.072614	4.6e-05	0.005344	0.00176	0.113816	0.096425	0.093858	0.094298	0.019518	0.002127	-0.00044	8	6	0.333333	7.0045	5.405	0.29593	3.32845e+08	2.09576e+08	2.10418e+08	2.12072e+08	3.82405e+09	2.74361e+09	2.49235e+09	0.0870399	0.0763871	0.0810725	0.0850891	-0.00401665	-0.0472052	1.59676	2.21469	2.90142	1.6561	1.78978	2.55798	3.43878	1.85998
200000021187	002451	2014-12-04	2014	C	1.77272e+09	1.81908e+09	1.58023e+09	1.22854e+09	0.004632	0.010627	0.01948	0.013957	-0.009325	-0.00333	0.005523	0.012207	0.027553	0.045229	0.026787	-0.01458	0.000766	0.018442	5	3	0.666667	4.68	2.99	0.565217	1.06896e+08	1.23694e+08	1.03214e+08	8.15072e+07	1.77272e+09	1.81908e+09	1.22854e+09	0.0603007	0.0679981	0.0653159	0.066345	-0.00102906	-0.0155107	4.34895	2.97124	1.72646	1.5005	4.55491	4.12725	2.65659	2.14133
200000012603	002452	2012-10-10	2012	C	1.40042e+09	1.31178e+09	1.26666e+09	1.27968e+09	0.062894	0.055322	0.038732	0.035297	0.027597	0.020025	0.003435	0.074673	0.06624	0.046692	0.044328	0.030345	0.021912	0.002364	9	10	-0.1	7.4182	8.0203	-0.075072	9.06409e+07	9.75157e+07	7.70401e+07	6.29948e+07	1.40042e+09	1.31178e+09	1.27968e+09	0.0647242	0.0743387	0.0608215	0.0492269	0.0115947	0.235535	2.5011	1.46377	1.13131	1.12442	3.57139	1.9685	1.34973	1.36808
200000024411	002452	2015-12-31	2015	C	2.88801e+09	2.84729e+09	1.8226e+09	1.40042e+09	0.02165	0.042621	0.036849	0.062894	-0.041244	-0.020273	-0.026045	0.044869	0.091461	0.054506	0.074673	-0.029804	0.016788	-0.020167	13	6	1.16667	10.1462	4.7362	1.14227	2.78926e+08	2.0016e+08	1.02492e+08	9.06409e+07	2.88801e+09	2.84729e+09	1.40042e+09	0.0965806	0.0702983	0.0562339	0.0647242	-0.00849032	-0.131177	1.44692	1.82198	#N/A	2.5011	1.63982	2.26863	#N/A	3.57139
200000014902	002453	2012-05-08	2012	C	1.9656e+09	1.80322e+09	1.25715e+09	1.19369e+09	0.018023	0.026204	0.059635	0.064829	-0.046806	-0.038625	-0.005194	0.028565	0.038753	0.09798	0.092941	-0.064376	-0.054188	0.005039	5	4	0.25	3.4193	3.1222	0.0951573	1.45023e+08	1.30669e+08	1.24094e+08	7.61008e+07	1.9656e+09	1.80322e+09	1.19369e+09	0.0737806	0.0724646	0.0987103	0.0637527	0.0349576	0.548331	2.54992	1.76749	1.56409	1.61937	2.65065	1.96971	2.14007	2.27083
200000017302	002453	2013-07-10	2013	C	1.94775e+09	1.9656e+09	1.80322e+09	1.25715e+09	0.013975	0.018023	0.026204	0.059635	-0.04566	-0.041612	-0.033431	0.021008	0.028565	0.038753	0.09798	-0.076972	-0.069415	-0.059227	6	5	0.2	3.5052	3.4193	0.0251221	1.88412e+08	1.45023e+08	1.30669e+08	1.24094e+08	1.94775e+09	1.9656e+09	1.25715e+09	0.0967332	0.0737806	0.0724646	0.0987103	-0.0262458	-0.265887	3.36207	2.54992	1.76749	1.56409	3.63455	2.65065	1.96971	2.14007
200000028620	002453	2015-08-08	2015	C	2.19561e+09	2.21827e+09	1.94775e+09	1.9656e+09	0.006116	-0.148324	0.013975	0.018023	-0.011907	-0.166347	-0.004048	0.014272	-0.261823	0.021008	0.028565	-0.014293	-0.290388	-0.007557	12	9	0.333333	8.2593	6.4152	0.287458	2.6239e+08	2.2123e+08	1.88412e+08	1.45023e+08	2.19561e+09	2.21827e+09	1.9656e+09	0.119506	0.0997307	0.0967332	0.0737806	0.0229526	0.311093	#N/A	2.44704	3.36207	2.54992	#N/A	3.05528	3.63455	2.65065
200000024380	002456	2014-12-03	2014	C	2.34342e+10	1.60678e+10	1.41557e+10	9.52002e+09	0.030594	0.029777	0.048146	0.060014	-0.02942	-0.030237	-0.011868	0.089165	0.079216	0.117111	0.174901	-0.085736	-0.095685	-0.05779	15	10	0.5	15	10	0.5	2.24109e+09	1.83275e+09	1.62285e+09	8.11857e+08	2.34342e+10	1.60678e+10	9.52002e+09	0.0956332	0.114064	0.114642	0.0852789	0.0293636	0.344324	2.17906	2.28176	1.67777	2.2044	2.2459	2.61377	1.96927	3.00571
200000014905	002459	2013-01-12	2013	C	1.35284e+09	1.74988e+09	1.62331e+09	2.35273e+09	-0.238864	0.006313	-0.275057	-0.14072	-0.098144	0.147033	-0.134337	-0.266045	0.007295	-0.863306	-0.344582	0.078537	0.351877	-0.518724	11	11	0	9.27	9.27	0	1.11162e+08	1.65807e+08	279901981	2.75134e+08	1.35284e+09	1.74988e+09	2.35273e+09	0.0821692	0.0947531	0.172427	0.116942	0.0554849	0.474465	3.42614	1.95639	1.49933	1.1155	5.745	2.93787	1.64136	1.18594
200000021921	002460	2015-07-04	2015	C	7.9991e+09	3.80874e+09	2.52755e+09	1.95445e+09	0.183593	0.122197	0.049375	0.043183	0.14041	0.079014	0.006192	0.363225	0.186877	0.066269	0.060816	0.302409	0.126061	0.005453	13	11	0.181818	12.15	10.11	0.20178	2.81684e+08	1.70067e+08	1.34284e+08	9.31695e+07	7.9991e+09	3.80874e+09	1.95445e+09	0.0352144	0.0446519	0.0531281	0.0476704	0.00545772	0.114489	5.30662	4.1722	6.82767	2.42131	7.14806	5.5851	9.66504	3.0406
200000012618	002464	2012-05-09	2012	C	9.0485e+08	1.00334e+09	8.24792e+08	7.97826e+08	-0.143061	0.037473	0.057515	0.061927	-0.204988	-0.024454	-0.004412	-0.171315	0.041741	0.063086	0.068044	-0.239359	-0.026303	-0.004958	4	5	-0.2	4	5	-0.2	1.06551e+08	1.03398e+08	6.70672e+07	5.48146e+07	9.0485e+08	1.00334e+09	7.97826e+08	0.117755	0.103054	0.0813141	0.0687049	0.0126092	0.183526	2.84555	2.14006	1.39253	1.55409	2.99032	2.2295	2.45182	3.04937
200000012619	002464	2013-01-17	2013	C	2.27314e+09	9.0485e+08	1.00334e+09	8.24792e+08	0.014231	-0.143061	0.037473	0.057515	-0.043284	-0.200576	-0.020042	0.033232	-0.171315	0.041741	0.063086	-0.029854	-0.234401	-0.021345	6	4	0.5	5.577	4	0.39425	1.96124e+08	1.06551e+08	1.03398e+08	6.70672e+07	2.27314e+09	9.0485e+08	8.24792e+08	0.0862789	0.117755	0.103054	0.0813141	0.0217402	0.267361	4.04417	2.84555	2.14006	1.39253	5.77695	2.99032	2.2295	2.45182
200000012627	002465	2011-11-01	2011	C	5.72223e+09	4.79655e+09	4.79372e+09	4.72801e+09	0.060802	0.055126	0.049338	0.051367	0.009435	0.003759	-0.002029	0.073441	0.060264	0.054737	0.056505	0.016936	0.003759	-0.001768	8	6	0.333333	6.7259	5.011	0.342227	5.86469e+08	4.18617e+08	3.16166e+08	3.03727e+08	5.72223e+09	4.79655e+09	4.72801e+09	0.10249	0.0872746	0.0659541	0.0642399	0.00171417	0.0266839	2.38543	1.27742	1.18024	1.50039	2.58707	2.08521	1.70509	2.95747
200000014917	002465	2012-05-16	2012	C	8.4887e+09	5.72223e+09	4.79655e+09	4.79372e+09	0.062071	0.060802	0.055126	0.049338	0.012733	0.011464	0.005788	0.097829	0.073441	0.060264	0.054737	0.043092	0.018704	0.005527	10	8	0.25	8.3759	6.7259	0.24532	8.19352e+08	5.86469e+08	4.18617e+08	3.16166e+08	8.4887e+09	5.72223e+09	4.79372e+09	0.0965227	0.10249	0.0872746	0.0659541	0.0213205	0.323262	2.48106	2.38543	1.27742	1.18024	2.63584	2.58707	2.08521	1.70509
200000014918	002465	2013-02-06	2013	C	9.89506e+09	8.4887e+09	5.72223e+09	4.79655e+09	0.066125	0.062071	0.060802	0.055126	0.010999	0.006945	0.005676	0.094062	0.097829	0.073441	0.060264	0.033798	0.037565	0.013177	15	10	0.5	11.5128	8.3759	0.374515	1.04961e+09	8.19352e+08	5.86469e+08	4.18617e+08	9.89506e+09	8.4887e+09	4.79655e+09	0.106074	0.0965227	0.10249	0.0872746	0.0152151	0.174336	3.49654	2.48106	2.38543	1.27742	3.91624	2.63584	2.58707	2.08521
200000022628	002465	2014-08-09	2014	C	1.09101e+10	9.89506e+09	8.4887e+09	5.72223e+09	0.055715	0.066125	0.062071	0.060802	-0.005087	0.005323	0.001269	0.084362	0.094062	0.097829	0.073441	0.010921	0.020621	0.024388	24	15	0.6	17.1528	11.5128	0.48989	1.13388e+09	1.04961e+09	8.19352e+08	5.86469e+08	1.09101e+10	9.89506e+09	5.72223e+09	0.103929	0.106074	0.0965227	0.10249	-0.00596704	-0.0582209	2.40085	3.49654	2.48106	2.38543	2.63084	3.91624	2.63584	2.58707
200000014920	002466	2014-04-11	2014	C	1.12059e+10	7.51633e+09	6.12855e+09	1.67907e+09	0.15943	0.056654	0.045936	-0.07883	0.23826	0.135484	0.124766	0.308319	0.104572	0.059336	-0.152933	0.461252	0.257505	0.212269	16	3	4.33333	11.59	3	2.86333	3.29378e+08	3.01752e+08	1.53856e+08	1.74999e+08	1.12059e+10	7.51633e+09	1.67907e+09	0.0293932	0.0401461	0.0251047	0.104224	-0.0791193	-0.759127	3.34219	3.74859	1.19175	1.77311	3.36254	5.35447	1.93119	3.13289
200000021510	002466	2015-04-28	2015	C	1.78399e+10	1.12059e+10	7.51633e+09	6.12855e+09	0.146393	0.15943	0.056654	0.045936	0.100457	0.113494	0.010718	0.24557	0.308319	0.104572	0.059336	0.186234	0.248983	0.045236	18	16	0.125	13.59	11.59	0.172563	3.5207e+08	3.29378e+08	3.01752e+08	1.53856e+08	1.78399e+10	1.12059e+10	6.12855e+09	0.019735	0.0293932	0.0401461	0.0251047	0.0150414	0.599147	3.79417	3.34219	3.74859	1.19175	3.8102	3.36254	5.35447	1.93119
200000034865	002468	2016-12-13	2016	C	1.18657e+10	8.80901e+09	7.96443e+09	1.57036e+09	0.172905	0.168883	0.158505	2e-05	0.172885	0.168863	0.158485	0.239523	0.219551	0.23196	4.1e-05	0.239482	0.21951	0.231919	18	18	0	17.21	15.49	0.111039	3.67466e+08	3.01003e+08	3.29585e+08	2.06223e+08	1.18657e+10	8.80901e+09	1.57036e+09	0.0309687	0.0341699	0.0413821	0.131322	-0.0899399	-0.68488	1.3035	1.76319	2.11078	8.78328	2.40035	4.52133	6.1251	8.78328
200000014929	002469	2012-11-13	2012	M	1.54282e+09	1.19256e+09	1.05313e+09	9.22542e+08	0.106068	0.108868	0.087723	0.074136	0.031932	0.034732	0.013587	0.140429	0.129393	0.106764	0.090782	0.049647	0.038611	0.015982	2	1	1	1.4	0.8	0.75	5.25324e+07	5.62398e+07	2.73792e+07	1.14982e+07	1.54282e+09	1.19256e+09	9.22542e+08	0.0340496	0.0471591	0.0259979	0.0124636	0.0135343	1.08591	2.80162	2.48734	1.85431	1.85828	3.38088	3.26573	3.74725	3.76001
200000012641	002471	2012-12-25	2012	C	6.08651e+09	5.23147e+09	4.92778e+09	2.22599e+09	0.024662	0.03978	0.01069	0.035805	-0.011143	0.003975	-0.025115	0.067338	0.099231	0.02758	0.088412	-0.021074	0.010819	-0.060832	7	3	1.33333	5.06	2.53	1	5.62245e+08	4.72409e+08	1.98979e+08	1.65873e+08	6.08651e+09	5.23147e+09	2.22599e+09	0.0923755	0.0903014	0.0403791	0.0745163	-0.0341373	-0.458118	1.5205	1.21356	1.06456	1.26269	1.54957	1.53082	1.2387	1.7808
200000025662	002471	2015-12-22	2015	C	9.16293e+09	8.51159e+09	8.42015e+09	6.08651e+09	0.012436	0.01634	0.013632	0.024662	-0.012226	-0.008322	-0.01103	0.039782	0.048429	0.042686	0.067338	-0.027556	-0.018909	-0.024652	17	11	0.545455	12.51	8.315	0.50451	7.99072e+08	7.07694e+08	5.97004e+08	5.62245e+08	9.16293e+09	8.51159e+09	6.08651e+09	0.0872071	0.0831447	0.0709019	0.0923755	-0.0214736	-0.23246	1.2461	1.56114	2.18631	1.5205	1.24784	1.56538	2.19559	1.54957
200000032867	002479	2015-10-08	2015	D	5.10039e+09	5.15009e+09	4.98784e+09	3817770559	0.080273	0.059839	0.04673	0.05729	0.022983	0.002549	-0.01056	0.128371	0.096004	0.074368	0.088468	0.039903	0.007536	-0.0141	11	9	0.222222	8.67	7.07	0.226308	2.1932e+08	2.17744e+08	1.82492e+08	1.51397e+08	5.10039e+09	5.15009e+09	3817770559	0.0430006	0.0422797	0.0365874	0.0396559	-0.00306856	-0.0773796	1.8149	2.52464	2.38511	2.09527	1.89076	2.6683	2.51107	2.09984
200000026501	002480	2015-01-30	2015	C	5.58662e+09	4.80102e+09	5.11891e+09	4.50546e+09	0.003338	0.003728	-0.033583	0.002055	0.001283	0.001673	-0.035638	0.007609	0.007328	-0.070766	0.003721	0.003888	0.003607	-0.074487	13	9	0.444444	11.3699	8.35	0.361665	4.4464e+08	4.29829e+08	4.23375e+08	3.78427e+08	5.58662e+09	4.80102e+09	4.50546e+09	0.0795901	0.0895287	0.0827081	0.0839932	-0.00128509	-0.0152999	1.3958	1.98591	2.10362	1.91495	1.40363	2.017	2.13919	2.0665
200000014946	002482	2012-05-26	2012	E	1.13272e+10	8.83666e+09	7.13696e+09	5.35052e+09	0.048527	0.05977	0.053294	0.052517	-0.00399	0.007253	0.000777	0.12833	0.140833	0.120349	0.101675	0.026655	0.039158	0.018674	8	5	0.6	7.11	5	0.422	4.69091e+08	3.63293e+08	2.04415e+08	1.21952e+08	1.13272e+10	8.83666e+09	5.35052e+09	0.0414127	0.041112	0.0286418	0.0227926	0.00584919	0.256626	1.26235	1.63884	1.3274	1.28357	1.31267	1.72271	2.03858	1.89314
200000017352	002482	2014-03-08	2014	E	1.58452e+10	1.36565e+10	1.13272e+10	8.83666e+09	0.025272	0.022762	0.048527	0.05977	-0.034498	-0.037008	-0.011243	0.063532	0.052332	0.12833	0.140833	-0.077301	-0.088501	-0.012503	13	10	0.3	11.21	9.11	0.230516	5.92227e+08	5.36312e+08	4.69091e+08	3.63293e+08	1.58452e+10	1.36565e+10	8.83666e+09	0.0373757	0.0392716	0.0414127	0.041112	0.000300678	0.00731363	1.42862	1.6947	1.26235	1.63884	1.50728	1.90461	1.31267	1.72271
200000024453	002486	2014-12-15	2014	C	1.63204e+09	1.60847e+09	1.65978e+09	1.23139e+09	0.001275	-0.068839	0.014171	0.079862	-0.078587	-0.148701	-0.065691	0.002222	-0.118925	0.022399	0.095048	-0.092826	-0.213973	-0.072649	10	7	0.428571	9.2932	6.8865	0.349481	2.63601e+08	2.55122e+08	2.29674e+08	1.59425e+08	1.63204e+09	1.60847e+09	1.23139e+09	0.161517	0.158611	0.138376	0.129468	0.00890757	0.0688013	5.48983	3.56849	2.43135	2.70415	5.63093	3.66956	2.48768	2.77121
200000018986	002488	2014-04-25	2014	C	4.24163e+09	3.71828e+09	3.52672e+09	2.55659e+09	-0.03299	0.011715	0.017637	0.017448	-0.050438	-0.005733	0.000189	-0.097503	0.026898	0.038494	0.046447	-0.14395	-0.019549	-0.007953	11	8	0.375	10.15	7.55	0.344371	4.94826e+08	3.20238e+08	2.52292e+08	2.19338e+08	4.24163e+09	3.71828e+09	2.55659e+09	0.116659	0.0861253	0.0715372	0.085793	-0.0142557	-0.166164	2.2505	3.66848	1.56767	1.14317	2.65165	4.53029	1.88788	1.29744
200000037946	002488	2016-05-24	2016	C	7.27858e+09	7.18699e+09	4.24163e+09	3.71828e+09	0.022288	0.007535	-0.03299	0.011715	0.010573	-0.00418	-0.044705	0.040367	0.013052	-0.097503	0.026898	0.013469	-0.013846	-0.124401	20	15	0.333333	19.4	13.483	0.438849	4.37764e+08	5.27589e+08	4.94826e+08	3.20238e+08	7.27858e+09	7.18699e+09	3.71828e+09	0.0601442	0.0734089	0.116659	0.0861253	0.030534	0.35453	1.28024	1.31097	2.2505	3.66848	1.36896	1.54451	2.65165	4.53029
200000021523	002489	2014-05-05	2014	C	6.5275e+09	5.81054e+09	5.63792e+09	4.89925e+09	0.006633	0.086278	0.057224	0.053451	-0.046818	0.032827	0.003773	0.012826	0.148197	0.09822	0.083163	-0.070337	0.065034	0.015057	14	9	0.555556	13.97	9	0.552222	6.34456e+08	5.80467e+08	4.41089e+08	3.97289e+08	6.5275e+09	5.81054e+09	4.89925e+09	0.0971974	0.0998989	0.078236	0.0810918	-0.00285582	-0.0352171	2.72765	3.98525	1.46318	1.2795	3.00602	4.47682	1.57004	1.35283
200000032596	002489	2015-09-11	2015	C	8.43286e+09	6.5275e+09	5.81054e+09	5.63792e+09	0.00829	0.006633	0.086278	0.057224	-0.048934	-0.050591	0.029054	0.020987	0.012826	0.148197	0.09822	-0.077233	-0.085394	0.049977	21	14	0.5	18.9589	13.97	0.357115	1.02001e+09	6.34456e+08	5.80467e+08	4.41089e+08	8.43286e+09	6.5275e+09	5.63792e+09	0.120956	0.0971974	0.0998989	0.078236	0.0216629	0.276892	1.99652	2.72765	3.98525	1.46318	2.15563	3.00602	4.47682	1.57004
200000021847	002491	2014-11-07	2014	C	6.74048e+09	5.87954e+09	5.71785e+09	4.72694e+09	0.08382	0.049579	0.034853	0.047017	0.036803	0.002562	-0.012164	0.187584	0.095457	0.086356	0.113185	0.074399	-0.017728	-0.026829	6	5	0.2	4.37	3.86	0.132124	5.85965e+08	5.31524e+08	4.88046e+08	4.1626e+08	6.74048e+09	5.87954e+09	4.72694e+09	0.0869322	0.0904024	0.0853548	0.0880612	-0.00270643	-0.0307336	3.22256	4.1856	1.8222	1.41939	3.30092	4.43312	1.91426	1.45773
200000012664	002497	2011-04-22	2011	C	2.79819e+09	2.53472e+09	2.04187e+09	1.8218e+09	0.087741	0.088687	0.098337	0.092264	-0.004523	-0.003577	0.006073	0.109353	0.108646	0.106158	0.099835	0.009518	0.008811	0.006323	27	21	0.285714	23.0458	19.0264	0.211254	3.13236e+08	2.40508e+08	2.3389e+08	1.87742e+08	2.79819e+09	2.53472e+09	1.8218e+09	0.111942	0.0948855	0.114547	0.103053	0.0114943	0.111538	1.51617	1.23905	1.26718	1.55817	1.74321	1.95621	2.06871	3.79083
200000014959	002497	2012-08-22	2012	C	2.91094e+09	2.79819e+09	2.53472e+09	2.04187e+09	0.085518	0.087741	0.088687	0.098337	-0.012819	-0.010596	-0.00965	0.105309	0.109353	0.108646	0.106158	-0.000849	0.003195	0.002488	34	27	0.259259	27.3351	23.0458	0.186121	3.8994e+08	3.13236e+08	2.40508e+08	2.3389e+08	2.91094e+09	2.79819e+09	2.04187e+09	0.133957	0.111942	0.0948855	0.114547	-0.0196614	-0.171645	1.90085	1.51617	1.23905	1.26718	2.28705	1.74321	1.95621	2.06871
200000014961	002497	2013-02-21	2013	C	2.89331e+09	2.91094e+09	2.79819e+09	2.53472e+09	0.044171	0.085518	0.087741	0.088687	-0.044516	-0.003169	-0.000946	0.053379	0.105309	0.109353	0.108646	-0.055267	-0.003337	0.000707	35	34	0.0294118	27.8549	27.3351	0.0190158	3.9329e+08	3.8994e+08	3.13236e+08	2.40508e+08	2.89331e+09	2.91094e+09	2.53472e+09	0.135931	0.133957	0.111942	0.0948855	0.0170567	0.179761	2.58902	1.90085	1.51617	1.23905	3.07245	2.28705	1.74321	1.95621
200000024015	002497	2014-09-30	2014	C	3.24014e+09	2.89331e+09	2.91094e+09	2.79819e+09	0.045592	0.044171	0.085518	0.087741	-0.042149	-0.04357	-0.002223	0.057052	0.053379	0.105309	0.109353	-0.052301	-0.055974	-0.004044	40	35	0.142857	31.8021	27.8549	0.141706	3.68136e+08	3.9329e+08	3.8994e+08	3.13236e+08	3.24014e+09	2.89331e+09	2.79819e+09	0.113617	0.135931	0.133957	0.111942	0.0220145	0.19666	2.03379	2.58902	1.90085	1.51617	2.23337	3.07245	2.28705	1.74321
200000012666	002498	2012-04-28	2012	C	5.89143e+09	5.04178e+09	4.73263e+09	4.45584e+09	0.04041	0.086412	0.053962	0.063535	-0.023125	0.022877	-0.009573	0.056432	0.105598	0.066629	0.080827	-0.024395	0.024771	-0.014198	12	7	0.714286	10.86	5.86	0.853242	4.09672e+08	3.92123e+08	2.70045e+08	2.37431e+08	5.89143e+09	5.04178e+09	4.45584e+09	0.0695369	0.0777748	0.0570602	0.0532853	0.00377493	0.0708437	1.76086	1.76254	1.07409	1.24429	1.77212	1.77383	1.5567	2.80873
200000030713	002498	2015-06-19	2015	C	6.22469e+09	6.43697e+09	6.21489e+09	5.89143e+09	0.040279	0.064747	0.056183	0.04041	-0.000131	0.024337	0.015773	0.054092	0.093874	0.084362	0.056432	-0.00234	0.037442	0.02793	20	17	0.176471	19.75	16.75	0.179104	5.73429e+08	3.88364e+08	3.94087e+08	4.09672e+08	6.22469e+09	6.43697e+09	5.89143e+09	0.0921216	0.0603333	0.0634101	0.0695369	-0.00612676	-0.0881081	2.02411	2.48377	4.3148	1.76086	2.02439	2.53263	4.31661	1.77212
200000017370	002505	2014-05-07	2014	A	1.63693e+10	8.32058e+09	6.57732e+09	1.32588e+09	0.0095	0.000592	0.002877	0.003536	0.005964	-0.002944	-0.000659	0.026839	0.00085	0.003249	0.005517	0.021322	-0.004667	-0.002268	11	7	0.571429	10.4713	6.4713	0.618114	4.05765e+08	1.71997e+08	9.59177e+07	8.95762e+07	1.63693e+10	8.32058e+09	1.32588e+09	0.0247882	0.0206713	0.0145831	0.0675599	-0.0529768	-0.784146	1.23463	1.63378	1.55787	2.64951	1.83228	3.24858	3.30985	3.18939
200000031270	002506	2015-12-08	2015	C	2.03178e+10	2.03289e+10	1.47859e+10	3.10761e+09	0.001825	-0.00164	0.04321	0.863122	-0.861297	-0.864762	-0.819912	0.00882	-0.007969	0.178321	8.27943	-8.27061	-8.2874	-8.10111	19	11	0.727273	18.8	9.3748	1.00538	1.52902e+09	1.47583e+09	5.28118e+08	5.79361e+08	2.03178e+10	2.03289e+10	3.10761e+09	0.075255	0.0725978	0.0357177	0.186433	-0.150715	-0.808415	1.4269	1.5823	2.43972	#N/A	1.85368	2.16446	4.29013	#N/A
200000030074	002507	2015-10-10	2015	C	2.48431e+09	1.93237e+09	1.66005e+09	1.37195e+09	0.166703	0.133116	0.094798	0.096208	0.070495	0.036908	-0.00141	0.214811	0.164215	0.114453	0.115825	0.098986	0.04839	-0.001372	7	4	0.75	7	4	0.75	2.65505e+08	2.26315e+08	2.27324e+08	2.31644e+08	2.48431e+09	1.93237e+09	1.37195e+09	0.106872	0.117118	0.136939	0.168843	-0.0319044	-0.188959	5.44493	2.61958	2.63096	2.70034	5.5524	3.83313	3.89056	4.39926
200000014980	002509	2012-09-26	2012	C	1.81978e+09	9.97089e+08	9.06636e+08	7.61532e+08	0.066042	0.091338	0.15131	0.077513	-0.011471	0.013825	0.073797	0.079745	0.100364	0.166343	0.083606	-0.003861	0.016758	0.082737	2	1	1	2	1	1	7.74616e+07	4.63652e+07	2.75854e+07	2.40369e+07	1.81978e+09	9.97089e+08	7.61532e+08	0.0425665	0.0465006	0.0304262	0.0315639	-0.00113769	-0.0360439	#N/A	2.56481	1.84301	1.42735	#N/A	3.70847	3.23166	2.3039
200000022025	002509	2014-08-06	2014	C	7.37658e+09	5.10791e+09	1.81978e+09	9.97089e+08	0.056272	0.020543	0.066042	0.091338	-0.035066	-0.070795	-0.025296	0.092473	0.025554	0.079745	0.100364	-0.007891	-0.07481	-0.020619	2	2	0	2	2	0	1.77576e+08	1.0453e+08	7.74616e+07	4.63652e+07	7.37658e+09	5.10791e+09	9.97089e+08	0.0240729	0.0204644	0.0425665	0.0465006	-0.00393414	-0.084604	#N/A	1.85271	#N/A	2.56481	#N/A	3.10035	#N/A	3.70847
200000030524	002509	2015-12-10	2015	C	8.71602e+09	7.37658e+09	5.10791e+09	1.81978e+09	0.067434	0.056272	0.020543	0.066042	0.001392	-0.00977	-0.045499	0.11592	0.092473	0.025554	0.079745	0.036175	0.012728	-0.054191	4	2	1	4	2	1	2.45529e+08	1.77576e+08	1.0453e+08	7.74616e+07	8.71602e+09	7.37658e+09	1.81978e+09	0.0281698	0.0240729	0.0204644	0.0425665	-0.0221021	-0.519238	2.31666	#N/A	1.85271	#N/A	2.99484	#N/A	3.10035	#N/A
200000022543	002510	2014-09-26	2014	C	4.25289e+09	3.71813e+09	3.50816e+09	2.97491e+09	0.034935	0.044732	0.047224	0.041146	-0.006211	0.003586	0.006078	0.072407	0.092322	0.098552	0.078869	-0.006462	0.013453	0.019683	16	12	0.333333	14.7571	10.52	0.402766	2.62318e+08	2.36073e+08	2.09013e+08	1.61369e+08	4.25289e+09	3.71813e+09	2.97491e+09	0.06168	0.0634923	0.0595791	0.0542434	0.00533565	0.0983648	1.69715	2.14354	1.41496	1.173	1.88316	2.47782	1.55427	1.24395
200000014983	002511	2013-02-04	2013	C	4.54428e+09	4.55e+09	4.49286e+09	3.42575e+09	0.019408	0.014836	0.025809	0.046377	-0.026969	-0.031541	-0.020568	0.036236	0.028726	0.050806	0.072034	-0.035798	-0.043308	-0.021228	17	18	-0.0555556	17	14.2	0.197183	8.19771e+08	6.35807e+08	6.2155e+08	5.00544e+08	4.54428e+09	4.55e+09	3.42575e+09	0.180396	0.139738	0.138342	0.146112	-0.00777033	-0.0531806	1.71348	1.3562	1.30438	1.28379	1.71539	1.35715	1.30519	1.62455
200000017377	002512	2013-12-04	2013	C	5.03044e+09	2.26844e+09	2.12008e+09	1.38828e+09	0.029804	0.05699	0.050716	0.047991	-0.018187	0.008999	0.002725	0.05262	0.078529	0.062489	0.060124	-0.007504	0.018405	0.002365	18	10	0.8	12.8473	6.0373	1.12799	2.77437e+08	1.64255e+08	1.12984e+08	8.95458e+07	5.03044e+09	2.26844e+09	1.38828e+09	0.0551516	0.0724089	0.0532924	0.0645011	-0.0112087	-0.173776	2.6839	#N/A	1.538	1.34492	4.92846	#N/A	2.16696	2.35662
200000031194	002512	2015-11-14	2015	C	7.89907e+09	6.38801e+09	5.03044e+09	2.26844e+09	0.021912	0.026495	0.029804	0.05699	-0.035078	-0.030495	-0.027186	0.05512	0.056497	0.05262	0.078529	-0.023409	-0.022032	-0.025909	36	27	0.333333	31.7565	22.3613	0.420154	5.62231e+08	4.08316e+08	2.77437e+08	1.64255e+08	7.89907e+09	6.38801e+09	2.26844e+09	0.0711768	0.0639192	0.0551516	0.0724089	-0.0172574	-0.238332	2.19971	1.98686	2.6839	#N/A	3.10829	3.33124	4.92846	#N/A
200000012683	002514	2011-10-26	2011	C	6.60605e+08	5.82699e+08	5.56261e+08	6.20719e+08	0.030693	0.042631	0.068423	0.073874	-0.043181	-0.031243	-0.005451	0.037718	0.047837	0.075581	0.090503	-0.052785	-0.042666	-0.014922	3	3	0	2.75	2.75	0	4.63024e+07	3.69663e+07	3.32639e+07	3.70918e+07	6.60605e+08	5.82699e+08	6.20719e+08	0.0700909	0.0634399	0.0597991	0.0597561	4.29468e-05	0.000718701	3.33527	1.58237	1.40705	1.7845	3.33527	2.65005	2.15331	4.91961
200000017387	002514	2014-08-21	2014	C	1.35397e+09	1.40753e+09	1.22874e+09	6.60605e+08	-0.146545	0.024267	0.013519	0.030693	-0.177238	-0.006426	-0.017174	-0.240879	0.033597	0.01718	0.037718	-0.278597	-0.004121	-0.020538	12	4	2	10.31	3.75	1.74933	1.26526e+08	1.07462e+08	7.43937e+07	4.63024e+07	1.35397e+09	1.40753e+09	6.60605e+08	0.0934479	0.076348	0.0605446	0.0700909	-0.00954628	-0.136199	3.04855	#N/A	2.35824	3.33527	4.19302	#N/A	2.72911	3.33527
200000034885	002514	2016-06-13	2016	C	1.87161e+09	1.59813e+09	1.35397e+09	1.40753e+09	0.050391	0.024834	-0.146545	0.024267	0.026124	0.000567	-0.170812	0.099805	0.046113	-0.240879	0.033597	0.066208	0.012516	-0.274476	11	10	0.1	9.91	8.91	0.112233	1.181e+08	1.35015e+08	1.26526e+08	1.07462e+08	1.87161e+09	1.59813e+09	1.40753e+09	0.0631009	0.0844831	0.0934479	0.076348	0.0171	0.223974	1.75138	2.36522	3.04855	#N/A	2.0729	3.11006	4.19302	#N/A
200000018988	002519	2014-09-05	2014	C	4.88114e+09	3.57729e+09	2.38155e+09	1.57238e+09	0.063473	0.069634	0.051461	0.070766	-0.007293	-0.001132	-0.019305	0.084693	0.127108	0.062056	0.097288	-0.012595	0.02982	-0.035232	7	2	2.5	6.205	1.505	3.12292	3.95858e+08	2.55285e+08	1.72343e+08	1.6742e+08	4.88114e+09	3.57729e+09	1.57238e+09	0.0810996	0.0713628	0.0723659	0.106476	-0.0341098	-0.320353	2.54181	3.46951	1.45348	#N/A	3.33667	4.23348	2.33923	#N/A
200000031416	002519	2015-10-08	2015	C	5.1887e+09	4.88114e+09	3.57729e+09	2.38155e+09	0.035943	0.063473	0.069634	0.051461	-0.015518	0.012012	0.018173	0.051506	0.084693	0.127108	0.062056	-0.01055	0.022637	0.065052	17	7	1.42857	15.4837	6.205	1.49536	3.38264e+08	3.95858e+08	2.55285e+08	1.72343e+08	5.1887e+09	4.88114e+09	2.38155e+09	0.0651924	0.0810996	0.0713628	0.0723659	-0.00100309	-0.0138614	1.44972	2.54181	3.46951	1.45348	1.64455	3.33667	4.23348	2.33923
200000021602	002520	2015-08-06	2015	C	2.63209e+09	2.35135e+09	2.43157e+09	1.35081e+09	0.022932	0.022443	0.018698	0.037479	-0.014547	-0.015036	-0.018781	0.03364	0.03057	0.026536	0.07239	-0.03875	-0.04182	-0.045854	12	10	0.2	11	8.96	0.227679	2.60989e+08	2.21268e+08	2.25205e+08	1.41698e+08	2.63209e+09	2.35135e+09	1.35081e+09	0.0991565	0.0941027	0.092617	0.104898	-0.0122812	-0.117077	#N/A	2.96942	3.80403	4.6505	#N/A	3.05826	4.31351	4.78368
200000023884	002523	2015-07-21	2015	C	3.36144e+09	3.00317e+09	2.79145e+09	1.45327e+09	0.036759	0.036076	0.029387	0.008944	0.027815	0.027132	0.020443	0.057122	0.056259	0.045062	0.01142	0.045702	0.044839	0.033642	7	3	1.33333	5.8981	1.8981	2.10737	2.37529e+08	1.87086e+08	1.40266e+08	8.21321e+07	3.36144e+09	3.00317e+09	1.45327e+09	0.070663	0.0622962	0.0502484	0.0565153	-0.00626689	-0.110888	1.74288	1.94593	1.6727	1.5148	1.9098	2.24	2.25097	1.72133
200000017394	002524	2013-02-27	2013	E	1.92496e+09	2.03707e+09	1.99192e+09	9.33096e+08	0.013222	-0.033511	0.004593	0.029874	-0.016652	-0.063385	-0.025281	0.024288	-0.065797	0.008841	0.054362	-0.030074	-0.120159	-0.045521	6	3	1	5.51	3	0.836667	1.85632e+08	1.42959e+08	8.43696e+07	3.5022e+07	1.92496e+09	2.03707e+09	9.33096e+08	0.0964342	0.0701791	0.0423559	0.0375331	0.00482276	0.128494	3.21136	2.0197	1.84987	1.5656	3.2273	2.04487	2.07749	2.04517
200000022845	002524	2014-12-31	2014	E	1.62051e+09	1.92496e+09	2.03707e+09	1.99192e+09	0.005019	0.013222	-0.033511	0.004593	0.000426	0.008629	-0.038104	0.010056	0.024288	-0.065797	0.008841	0.001215	0.015447	-0.074638	19	6	2.16667	17.02	5.51	2.08893	1.31075e+08	1.85632e+08	1.42959e+08	8.43696e+07	1.62051e+09	1.92496e+09	1.99192e+09	0.0808851	0.0964342	0.0701791	0.0423559	0.0278232	0.656891	3.79263	3.21136	2.0197	1.84987	3.80569	3.2273	2.04487	2.07749
200000033165	002524	2016-03-10	2016	D	2.67035e+09	1.6758e+09	1.62051e+09	1.92496e+09	-0.018848	0.004666	0.005019	0.013222	-0.03207	-0.008556	-0.008203	-0.042812	0.009137	0.010056	0.024288	-0.0671	-0.015151	-0.014232	25	24	0.0416667	24.21	21.42	0.130252	2.86173e+08	1.20957e+08	1.31075e+08	1.85632e+08	2.67035e+09	1.6758e+09	1.92496e+09	0.107167	0.0721786	0.0808851	0.0964342	-0.0155491	-0.161241	1.40686	2.39025	3.79263	3.21136	1.42492	2.3966	3.80569	3.2273
200000018990	002527	2014-08-01	2014	C	4.43805e+09	3.41307e+09	2.47471e+09	1.78074e+09	0.038217	0.056126	0.082125	0.098502	-0.060285	-0.042376	-0.016377	0.062365	0.085531	0.09957	0.11289	-0.050525	-0.027359	-0.01332	13	9	0.444444	12.8844	8.3944	0.53488	4.90267e+08	3.79248e+08	3.22427e+08	2.33394e+08	4.43805e+09	3.41307e+09	1.78074e+09	0.110469	0.111117	0.130288	0.131065	-0.000776972	-0.00592812	1.74692	2.90352	1.9896	#N/A	2.26111	4.14362	2.77288	#N/A
200000030005	002527	2015-05-06	2015	C	6.26189e+09	4.43805e+09	3.41307e+09	2.47471e+09	0.021988	0.038217	0.056126	0.082125	-0.060137	-0.043908	-0.025999	0.046249	0.062365	0.085531	0.09957	-0.053321	-0.037205	-0.014039	18	13	0.384615	15.5107	12.8844	0.203836	6.22847e+08	4.90267e+08	3.79248e+08	3.22427e+08	6.26189e+09	4.43805e+09	2.47471e+09	0.0994664	0.110469	0.111117	0.130288	-0.0191719	-0.14715	1.31456	1.74692	2.90352	1.9896	1.50507	2.26111	4.14362	2.77288
200000033223	002527	2016-04-01	2016	C	6.63697e+09	6.26189e+09	4.43805e+09	3.41307e+09	-0.044555	0.021988	0.038217	0.056126	-0.100681	-0.034138	-0.017909	-0.091308	0.046249	0.062365	0.085531	-0.176839	-0.039282	-0.023166	27	18	0.5	25.5841	15.5107	0.649448	4.68828e+08	6.22847e+08	4.90267e+08	3.79248e+08	6.63697e+09	6.26189e+09	3.41307e+09	0.0706388	0.0994664	0.110469	0.111117	-0.000647608	-0.00582819	1.00876	1.31456	1.74692	2.90352	1.0129	1.50507	2.26111	4.14362
200000029174	002528	2015-08-04	2015	C	4.41464e+09	4.08079e+09	2.95214e+09	2.6461e+09	0.028777	-0.103407	0.023377	0.012744	0.016033	-0.116151	0.010633	0.043314	-0.14593	0.028737	0.015478	0.027836	-0.161408	0.013259	14	11	0.272727	12.975	10.975	0.182232	7.18243e+08	7.00666e+08	6.5863e+08	5.03902e+08	4.41464e+09	4.08079e+09	2.6461e+09	0.162696	0.171698	0.223103	0.190432	0.0326706	0.171561	1.44249	1.73361	2.77331	1.87641	1.55155	2.17649	3.46015	2.19013
200000015005	002531	2012-01-13	2012	C	2.97214e+09	2.92782e+09	2.33283e+09	2.34688e+09	0.058826	0.058913	0.073315	0.044225	0.014601	0.014688	0.02909	0.086663	0.091354	0.096235	0.06229	0.024373	0.029064	0.033945	12	5	1.4	9.3	4.65	1	1.60599e+08	8.98399e+07	9.75411e+07	3.85833e+07	2.97214e+09	2.92782e+09	2.34688e+09	0.0540349	0.0306849	0.0418123	0.0164402	0.0253721	1.5433	2.43365	1.71267	1.18874	1.11813	2.43676	1.71422	1.63081	1.46741
200000028960	002531	2015-02-07	2015	C	1.00629e+10	7.93929e+09	4.64318e+09	2.97214e+09	0.047421	0.051896	0.065342	0.058826	-0.011405	-0.00693	0.006516	0.096171	0.08835	0.131384	0.086663	0.009508	0.001687	0.044721	20	11	0.818182	18.75	10.3	0.820388	4.32619e+08	3.35912e+08	2.07891e+08	1.60599e+08	1.00629e+10	7.93929e+09	2.97214e+09	0.0429914	0.04231	0.0447733	0.0540349	-0.00926158	-0.1714	1.93361	1.79031	2.92931	2.43365	1.9389	1.95426	2.93984	2.43676
200000059587	002532	2012-06-08	2012	C	1.50431e+09	1.41752e+09	1.2722e+09	1.03936e+09	0.062079	0.086777	0.068966	0.058178	0.003901	0.028599	0.010788	0.081088	0.114936	0.091508	0.07157	0.009518	0.043366	0.019938	8	6	0.333333	6.66	5.4457	0.222983	1.90624e+08	1.74866e+08	1.23844e+08	9.28217e+07	1.50431e+09	1.41752e+09	1.03936e+09	0.126719	0.12336	0.0973461	0.0893066	0.0080395	0.0900213	2.00737	2.2979	1.38775	1.60305	2.42546	2.83657	2.3743	3.41218
200000017403	002532	2013-08-21	2013	C	1.62566e+09	1.50431e+09	1.41752e+09	1.2722e+09	0.071059	0.062079	0.086777	0.068966	0.002093	-0.006887	0.017811	0.089959	0.081088	0.114936	0.091508	-0.001549	-0.01042	0.023428	10	8	0.25	8.66	6.66	0.3003	1.89163e+08	1.90624e+08	1.74866e+08	1.23844e+08	1.62566e+09	1.50431e+09	1.2722e+09	0.11636	0.126719	0.12336	0.0973461	0.0260142	0.267234	2.58261	2.00737	2.2979	1.38775	3.22583	2.42546	2.83657	2.3743
200000032666	002533	2015-08-25	2015	C	3.50733e+09	3.12654e+09	2.83016e+09	2.86626e+09	0.038143	0.05524	0.053895	0.046387	-0.008244	0.008853	0.007508	0.053143	0.070986	0.06845	0.06218	-0.009037	0.008806	0.00627	10	8	0.25	7.705	6.195	0.243745	3.53166e+08	3.11142e+08	2.93207e+08	2.46133e+08	3.50733e+09	3.12654e+09	2.86626e+09	0.100694	0.0995164	0.103601	0.0858727	0.0177281	0.206446	1.32105	1.94966	2.02914	1.45509	1.34517	2.04046	2.13774	1.5131
200000035184	002533	2016-09-14	2016	C	4.17484e+09	3.50733e+09	3.12654e+09	2.83016e+09	0.033363	0.038143	0.05524	0.053895	-0.020532	-0.015752	0.001345	0.054428	0.053143	0.070986	0.06845	-0.014022	-0.015307	0.002536	17	10	0.7	12.5874	7.705	0.633666	3.71708e+08	3.53166e+08	3.11142e+08	2.93207e+08	4.17484e+09	3.50733e+09	2.83016e+09	0.0890353	0.100694	0.0995164	0.103601	-0.00408438	-0.0394242	0.973121	1.32105	1.94966	2.02914	0.971313	1.34517	2.04046	2.13774
200000015013	002537	2012-06-13	2012	C	2.68753e+09	3.1086e+09	2.54259e+09	1.74223e+09	0.018988	0.029684	0.037285	0.047344	-0.028356	-0.01766	-0.010059	0.031004	0.057808	0.063561	0.063067	-0.032063	-0.005259	0.000494	10	7	0.428571	8.45	6.25	0.352	2.10931e+08	2.18324e+08	1.21872e+08	6.29779e+07	2.68753e+09	3.1086e+09	1.74223e+09	0.078485	0.0702323	0.0479323	0.0361479	0.0117845	0.326008	1.27655	1.08344	1.03889	1.09573	1.27904	1.18744	1.08595	1.3829
200000017410	002537	2013-04-08	2013	C	2.76674e+09	2.68753e+09	3.1086e+09	2.54259e+09	0.032794	0.018988	0.029684	0.037285	-0.004491	-0.018297	-0.007601	0.052652	0.031004	0.057808	0.063561	-0.010909	-0.032557	-0.005753	14	10	0.4	12.05	8.45	0.426036	2.16276e+08	2.10931e+08	2.18324e+08	1.21872e+08	2.76674e+09	2.68753e+09	2.54259e+09	0.0781699	0.078485	0.0702323	0.0479323	0.0223	0.465238	#N/A	1.27655	1.08344	1.03889	#N/A	1.27904	1.18744	1.08595
200000012721	002540	2011-07-29	2011	C	2.4826e+09	2.29767e+09	2.32524e+09	8.29395e+08	0.058633	0.042629	0.054577	0.154654	-0.096021	-0.112025	-0.100077	0.062537	0.044045	0.058433	0.228516	-0.165979	-0.184471	-0.170083	3	2	0.5	3	1.75	0.714286	2.11456e+08	1.59041e+08	1.09268e+08	1.16129e+08	2.4826e+09	2.29767e+09	8.29395e+08	0.0851754	0.0692184	0.0469922	0.140017	-0.0930245	-0.664382	1.25436	1.05261	1.07645	#N/A	1.73474	1.15198	1.30581	#N/A
200000019002	002542	2014-08-13	2014	E	5.66337e+09	4.74846e+09	3.03026e+09	1.0152e+09	0.043718	0.047432	0.042941	0.069645	-0.025927	-0.022213	-0.026704	0.075802	0.083708	0.077213	0.083305	-0.007503	0.000403	-0.006092	11	3	2.66667	9.92	3	2.30667	2.78719e+08	2.23785e+08	1.10471e+08	2.95091e+07	5.66337e+09	4.74846e+09	1.0152e+09	0.0492143	0.0471279	0.036456	0.0290674	0.00738862	0.254189	1.69059	1.8527	1.41462	1.54662	2.9977	3.76758	2.56422	2.66898
200000030923	002542	2016-01-04	2016	E	8.50149e+09	6.84957e+09	5.66337e+09	4.74846e+09	0.026019	0.034849	0.043718	0.047432	-0.021413	-0.012583	-0.003714	0.056918	0.068667	0.075802	0.083708	-0.02679	-0.015041	-0.007906	14	18	-0.222222	14	15.45	-0.0938511	3.33867e+08	3.11851e+08	2.78719e+08	2.23785e+08	8.50149e+09	6.84957e+09	4.74846e+09	0.0392716	0.0455286	0.0492143	0.0471279	0.00208638	0.0442705	1.24543	1.54465	1.69059	1.8527	1.45888	2.44109	2.9977	3.76758
200000031820	002542	2015-11-17	2015	E	6.84957e+09	5.66337e+09	4.74846e+09	3.03026e+09	0.034849	0.043718	0.047432	0.042941	-0.008092	0.000777	0.004491	0.068667	0.075802	0.083708	0.077213	-0.008546	-0.001411	0.006495	18	11	0.636364	15.45	9.92	0.55746	3.11851e+08	2.78719e+08	2.23785e+08	1.10471e+08	6.84957e+09	5.66337e+09	3.03026e+09	0.0455286	0.0492143	0.0471279	0.036456	0.010672	0.292735	1.54465	1.69059	1.8527	1.41462	2.44109	2.9977	3.76758	2.56422
200000032647	002543	2015-08-19	2015	C	6.51004e+09	5.09043e+09	4.25596e+09	3.7562e+09	0.064564	0.084534	0.074961	0.071052	-0.006488	0.013482	0.003909	0.132357	0.147211	0.113086	0.103425	0.028932	0.043786	0.009661	7	6	0.166667	6.6703	6	0.111717	1.34939e+09	1.13757e+09	9.23092e+08	8.69458e+08	6.51004e+09	5.09043e+09	3.7562e+09	0.207278	0.223471	0.216894	0.231473	-0.0145786	-0.0629819	1.89808	1.71108	1.83113	1.44423	2.05861	1.92976	2.21977	1.61326
200000029500	002545	2015-03-07	2015	C	1.09761e+10	1.0799e+10	4.06188e+09	4.01594e+09	0.022776	0.012681	0.014856	0.013345	0.009431	-0.000664	0.001511	0.035434	0.019899	0.023308	0.018668	0.016766	0.001231	0.00464	9	5	0.8	8.1	4.6	0.76087	3.51294e+08	2.52297e+08	2.14503e+08	1.96668e+08	1.09761e+10	1.0799e+10	4.01594e+09	0.0320055	0.0233631	0.0528088	0.0489719	0.0038369	0.0783489	1.18063	1.15363	1.6352	1.12146	1.37712	1.72069	2.45009	1.27728
200000034945	002545	2016-08-15	2016	C	1.13637e+10	1.09761e+10	1.0799e+10	4.06188e+09	0.038996	0.022776	0.012681	0.014856	0.02414	0.00792	-0.002175	0.059211	0.035434	0.019899	0.023308	0.035903	0.012126	-0.003409	15	9	0.666667	13.7	8.1	0.691358	3.42378e+08	3.51294e+08	2.52297e+08	2.14503e+08	1.13637e+10	1.09761e+10	4.06188e+09	0.030129	0.0320055	0.0233631	0.0528088	-0.0294458	-0.557591	0.995305	1.18063	1.15363	1.6352	0.992315	1.37712	1.72069	2.45009
200000024504	002546	2014-11-01	2014	C	3.17622e+09	1.84841e+09	1.74134e+09	1.4218e+09	0.030313	0.088519	0.089572	0.104355	-0.074042	-0.015836	-0.014783	0.033611	0.110518	0.112013	0.120207	-0.086596	-0.009689	-0.008194	9	7	0.285714	7.2552	6.5	0.116185	1.40518e+08	1.39658e+08	1.01576e+08	8.12325e+07	3.17622e+09	1.84841e+09	1.4218e+09	0.0442406	0.0755554	0.0583323	0.0571335	0.00119875	0.0209816	2.15941	4.40123	1.98569	1.32776	2.47983	4.65305	2.07587	2.06969
200000015022	002548	2012-04-20	2012	C	9.97719e+08	1.01023e+09	9.59364e+08	9.23371e+08	0.062738	0.042323	0.057848	0.063733	-0.000995	-0.02141	-0.005885	0.075507	0.052044	0.06759	0.073969	0.001538	-0.021925	-0.006379	16	15	0.0666667	15.3025	14.4025	0.0624892	1.96819e+08	1.90995e+08	1.46884e+08	1.23265e+08	9.97719e+08	1.01023e+09	9.23371e+08	0.197269	0.18906	0.153105	0.133495	0.0196102	0.146898	3.16317	1.299	1.25205	1.20836	3.16317	2.04726	1.88281	1.81607
200000030908	002548	2015-12-02	2015	C	3.51356e+09	3.40802e+09	2.44338e+09	9.97719e+08	0.030211	0.051134	0.044002	0.062738	-0.032527	-0.011604	-0.018736	0.056841	0.089097	0.064922	0.075507	-0.018666	0.01359	-0.010585	28	20	0.4	23.0291	19.0525	0.208718	4.51845e+08	3.29052e+08	2.33869e+08	1.96819e+08	3.51356e+09	3.40802e+09	9.97719e+08	0.128601	0.0965524	0.0957156	0.197269	-0.101553	-0.514796	1.52926	1.86486	2.59936	3.16317	1.64687	2.03863	3.00075	3.16317
200000031360	002550	2015-06-11	2015	C	3.04431e+09	3.03388e+09	2.83314e+09	2.31074e+09	0.057455	0.074058	0.09258	0.104796	-0.047341	-0.030738	-0.012216	0.071307	0.092671	0.114315	0.113546	-0.042239	-0.020875	0.000769	6	5	0.2	4.7	3.29	0.428571	3.22454e+08	2.29409e+08	2.00185e+08	1.97279e+08	3.04431e+09	3.03388e+09	2.31074e+09	0.10592	0.0756159	0.0706584	0.085375	-0.0147165	-0.172375	1.97794	2.42816	3.65514	2.19471	2.47735	3.24698	5.18248	2.89382
200000035436	002550	2016-02-05	2016	C	3.17832e+09	3.04431e+09	3.03388e+09	2.83314e+09	0.066401	0.057455	0.074058	0.09258	-0.026179	-0.035125	-0.018522	0.083147	0.071307	0.092671	0.114315	-0.031168	-0.043008	-0.021644	7	6	0.166667	5.35	4.7	0.138298	3.12406e+08	3.22454e+08	2.29409e+08	2.00185e+08	3.17832e+09	3.04431e+09	2.83314e+09	0.0982928	0.10592	0.0756159	0.0706584	0.00495743	0.0701605	1.51667	1.97794	2.42816	3.65514	1.73177	2.47735	3.24698	5.18248
200000023608	002551	2015-02-12	2015	C	4.3104e+09	4.05819e+09	2.95834e+09	2.35647e+09	0.043888	0.033592	0.04849	0.047106	-0.003218	-0.013514	0.001384	0.070767	0.062795	0.09071	0.076194	-0.005427	-0.013399	0.014516	20	15	0.333333	17.2885	13.26	0.303808	2.30019e+08	2.38411e+08	2.16674e+08	1.53081e+08	4.3104e+09	4.05819e+09	2.35647e+09	0.0533638	0.0587482	0.0732418	0.0649623	0.00827947	0.12745	1.5081	1.99706	3.66356	2.5221	1.88004	2.6437	5.31955	3.52512
200000031410	002552	2015-07-31	2015	C	8.91451e+08	1.153e+09	1.26624e+09	9.09351e+08	-0.151527	-0.14477	0.003352	0.015674	-0.167201	-0.160444	-0.012322	-0.227843	-0.233087	0.005252	0.017601	-0.245444	-0.250688	-0.012349	6	2	2	5.58	2	1.79	6.90362e+07	6.90441e+07	6.13073e+07	4.14964e+07	8.91451e+08	1.153e+09	9.09351e+08	0.0774425	0.0598819	0.0484169	0.045633	0.0027839	0.0610062	2.69828	3.37694	2.87579	2.42214	3.5984	4.56275	4.35163	3.53389
200000017425	002555	2014-12-16	2014	C	6.38622e+09	4.62331e+09	3.41528e+09	8.01103e+08	0.190515	0.199367	0.01716	0.004595	0.18592	0.194772	0.012565	0.25727	0.248385	0.020628	0.004991	0.252279	0.243394	0.015637	26	3	7.66667	15.3344	3	4.11147	2.11722e+09	1.86747e+09	1.88132e+08	4.42793e+07	6.38622e+09	4.62331e+09	8.01103e+08	0.331529	0.403924	0.0550853	0.055273	-0.000187701	-0.00339589	2.37789	2.53513	1.58627	1.9276	5.61329	9.46678	4.23348	4.65584
200000030803	002555	2015-12-25	2015	C	9.16014e+09	6.38622e+09	4.62331e+09	3.41528e+09	0.200488	0.190515	0.199367	0.01716	0.183328	0.173355	0.182207	0.252036	0.25727	0.248385	0.020628	0.231408	0.236642	0.227757	39	26	0.5	35.0684	15.3344	1.28691	2.71342e+09	2.11722e+09	1.86747e+09	1.88132e+08	9.16014e+09	6.38622e+09	3.41528e+09	0.296221	0.331529	0.403924	0.0550853	0.348839	6.33271	3.17504	2.37789	2.53513	1.58627	5.02129	5.61329	9.46678	4.23348
200000017426	002557	2013-09-16	2013	C	4.58081e+09	4.28065e+09	3.87142e+09	3.29554e+09	0.079714	0.068275	0.066251	0.089599	-0.009885	-0.021324	-0.023348	0.124573	0.103653	0.095033	0.111495	0.013078	-0.007842	-0.016462	24	21	0.142857	21.75	19.35	0.124031	6.40293e+08	6.05241e+08	5.33328e+08	4.61278e+08	4.58081e+09	4.28065e+09	3.29554e+09	0.139777	0.14139	0.13776	0.139971	-0.00221042	-0.015792	2.43201	1.83444	1.35261	1.27653	2.43201	1.83444	2.41045	2.10611
200000034324	002558	2016-04-08	2016	I	1.0682e+10	1.28374e+10	8.68272e+09	6.16266e+08	0.108691	0.106766	0.129837	-0.052798	0.161489	0.159564	0.182635	0.127807	0.150424	0.148047	-0.05612	0.183927	0.206544	0.204167	37	4	8.25	31.8876	4	6.9719	9.24152e+08	1.08044e+09	8.82908e+08	7.56452e+07	1.0682e+10	1.28374e+10	6.16266e+08	0.0865152	0.0841638	0.101686	0.122748	-0.0210621	-0.171588	1.59507	2.07461	1.83149	9.07141	3.82046	6.09337	11.7592	17.2738
200000025682	002559	2015-09-02	2015	C	2.31272e+09	2.17944e+09	2.03861e+09	1.75627e+09	0.042702	0.053233	0.035727	0.047807	-0.005105	0.005426	-0.01208	0.060352	0.073204	0.04983	0.064419	-0.004067	0.008785	-0.014589	7	4	0.75	5.59	3.02	0.850993	2.36381e+08	1.99424e+08	1.51963e+08	1.35372e+08	2.31272e+09	2.17944e+09	1.75627e+09	0.102209	0.0915025	0.0745422	0.0770794	-0.00253719	-0.0329166	1.62069	2.49766	2.71243	1.8185	1.75691	2.80392	3.14049	2.07072
200000017427	002560	2013-08-03	2013	C	2.32912e+09	1.96718e+09	1.45407e+09	1.59076e+09	0.026775	0.034319	0.050385	0.035061	-0.008286	-0.000742	0.015324	0.037885	0.042063	0.064612	0.055332	-0.017447	-0.013269	0.00928	3	1	2	2.11	0.6	2.51667	9.31945e+07	6.42579e+07	7.89862e+07	6.09743e+07	2.32912e+09	1.96718e+09	1.59076e+09	0.0400128	0.032665	0.0543206	0.0383302	0.0159904	0.417174	2.21234	1.1914	1.20736	1.08312	2.95889	1.46901	1.60452	1.25043
200000036783	002560	2016-04-20	2016	C	2.88914e+09	2.46587e+09	2.58671e+09	2.32912e+09	-0.007415	0.005599	0.033991	0.026775	-0.03419	-0.021176	0.007216	-0.013077	0.008433	0.050714	0.037885	-0.050962	-0.029452	0.012829	4	3	0.333333	3.11	2.11	0.473934	1.1305e+08	1.22702e+08	1.45714e+08	9.31945e+07	2.88914e+09	2.46587e+09	2.32912e+09	0.0391295	0.0497599	0.0563316	0.0400128	0.0163189	0.407841	1.14543	1.39698	1.69418	2.21234	1.23065	1.61871	2.10656	2.95889
200000015033	002564	2012-03-01	2012	C	6.88818e+09	5.98468e+09	5.21745e+09	4.12964e+09	0.009498	0.020868	0.021386	0.034912	-0.025414	-0.014044	-0.013526	0.022211	0.043952	0.051703	0.070425	-0.048214	-0.026473	-0.018722	6	4	0.5	5.8	3.9	0.487179	3.93638e+08	2.99678e+08	2.45226e+08	1.5846e+08	6.88818e+09	5.98468e+09	4.12964e+09	0.0571469	0.0500743	0.0470011	0.0383713	0.00862981	0.224903	1.24822	1.11743	1.08126	1.08764	1.36813	1.31192	1.17748	1.34674
200000015035	002565	2012-07-07	2012	C	3.28275e+09	3.10637e+09	2.49788e+09	1.86253e+09	-0.014597	0.081389	0.06956	0.076041	-0.090638	0.005348	-0.006481	-0.026057	0.122452	0.102034	0.093841	-0.119898	0.028611	0.008193	9	7	0.285714	8.3	6.35	0.307087	2.6139e+08	2.22732e+08	1.47941e+08	8.38497e+07	3.28275e+09	3.10637e+09	1.86253e+09	0.0796254	0.0717019	0.0592266	0.0450191	0.0142075	0.315589	2.1453	1.83278	1.2211	1.24473	2.16745	2.58501	1.41282	1.97528
200000017430	002565	2013-08-15	2013	C	3.42903e+09	3.28275e+09	3.10637e+09	2.49788e+09	0.042569	-0.014597	0.081389	0.06956	-0.026991	-0.084157	0.011829	0.074753	-0.026057	0.122452	0.102034	-0.027281	-0.128091	0.020418	14	9	0.555556	11.102	8.3	0.33759	3.33014e+08	2.6139e+08	2.22732e+08	1.47941e+08	3.42903e+09	3.28275e+09	2.49788e+09	0.0971161	0.0796254	0.0717019	0.0592266	0.0124752	0.210635	2.82996	2.1453	1.83278	1.2211	2.85844	2.16745	2.58501	1.41282
200000022269	002565	2014-10-25	2014	C	3.72117e+09	3.42903e+09	3.28275e+09	3.10637e+09	0.028381	0.042569	-0.014597	0.081389	-0.053008	-0.03882	-0.095986	0.046498	0.074753	-0.026057	0.122452	-0.075954	-0.047699	-0.148509	16	14	0.142857	11.963	11.102	0.0775536	3.67607e+08	3.33014e+08	2.6139e+08	2.22732e+08	3.72117e+09	3.42903e+09	3.10637e+09	0.098788	0.0971161	0.0796254	0.0717019	0.00792353	0.110507	1.87475	2.82996	2.1453	1.83278	1.87868	2.85844	2.16745	2.58501
200000015037	002567	2012-06-21	2012	C	3.66002e+09	2.67438e+09	2.38064e+09	2.06739e+09	0.037171	0.046798	0.073994	0.061553	-0.024382	-0.014755	0.012441	0.06847	0.070717	0.107141	0.082961	-0.014491	-0.012244	0.02418	61	46	0.326087	57.6291	42.9132	0.342922	7.27821e+08	5.7383e+08	4.64182e+08	405262423	3.66002e+09	2.67438e+09	2.06739e+09	0.198857	0.214566	0.194982	0.196026	-0.00104419	-0.0053268	1.4413	1.45449	1.43539	1.14974	1.4424	1.82195	1.79335	1.5904
200000034358	002567	2015-12-03	2015	C	6.03083e+09	4.70871e+09	4.03116e+09	3.66002e+09	0.063935	0.054301	0.037655	0.037171	0.026764	0.01713	0.000484	0.098357	0.086259	0.055574	0.06847	0.029887	0.017789	-0.012896	62	88	-0.295455	59.9291	57.9291	0.034525	9.29899e+08	7.05653e+08	6.8184e+08	7.27821e+08	6.03083e+09	4.70871e+09	3.66002e+09	0.154191	0.149861	0.169142	0.198857	-0.029715	-0.149429	1.319	1.59132	#N/A	1.4413	1.42363	1.69441	#N/A	1.4424
200000023548	002568	2015-06-05	2015	C	2.31973e+09	2.45334e+09	1.81943e+09	6.67749e+08	0.078736	-0.059927	0.27492	0.085368	-0.006632	-0.145295	0.189552	0.102481	-0.091912	0.502042	0.087832	0.014649	-0.179744	0.41421	9	1	8	9	1	8	5.69165e+08	8.98603e+08	1.05442e+09	4.71201e+07	2.31973e+09	2.45334e+09	6.67749e+08	0.245358	0.366277	0.579534	0.0705657	0.508968	7.21269	2.90994	3.87647	5.98367	6.96338	4.2378	8.02955	21.4756	9.78502
200000023146	002571	2014-08-28	2014	C	2.00558e+09	2.22876e+09	2.26949e+09	2.00498e+09	-0.024457	-0.028148	0.004224	0.039946	-0.064403	-0.068094	-0.035722	-0.033385	-0.04127	0.006059	0.050933	-0.084318	-0.092203	-0.044874	9	9	0	8.95	8.95	0	1.85717e+08	1.94412e+08	2.25128e+08	1.64607e+08	2.00558e+09	2.22876e+09	2.00498e+09	0.0926001	0.0872288	0.0991974	0.0820989	0.0170985	0.208266	#N/A	2.47247	1.52086	1.47495	#N/A	3.33398	1.99367	2.28985
200000015044	002572	2012-05-26	2012	C	2.53328e+09	2.08579e+09	1.75852e+09	1.54013e+09	0.130449	0.121384	0.100135	0.090357	0.040092	0.031027	0.009778	0.158779	0.14127	0.115997	0.100848	0.057931	0.040422	0.015149	7	3	1.33333	6.7	2.7	1.48148	4.65027e+08	3.47037e+08	2.0611e+08	1.66603e+08	2.53328e+09	2.08579e+09	1.54013e+09	0.183567	0.166382	0.117207	0.108175	0.0090317	0.0834917	2.65526	1.92457	1.54986	1.49356	3.9037	4.77522	3.17907	2.95597
200000026741	002576	2015-09-08	2015	C	1.05167e+09	9.82007e+08	1.10998e+09	1.13798e+09	-0.001096	-0.005705	0.007773	-0.014553	0.013457	0.008848	0.022326	-0.001353	-0.006556	0.009734	-0.019402	0.018049	0.012846	0.029136	9	6	0.5	6.2961	4.4294	0.421434	1.19956e+08	9.49748e+07	9.28226e+07	9.7885e+07	1.05167e+09	9.82007e+08	1.13798e+09	0.114063	0.0967151	0.0836257	0.0860165	-0.00239074	-0.0277939	#N/A	3.32547	3.78922	2.34338	#N/A	4.23032	4.88529	2.96004
200000017437	002577	2014-01-18	2014	C	1.30861e+09	1.67487e+09	1.87644e+09	1.48871e+09	0.000881	-0.15303	0.03508	0.022389	-0.021508	-0.175419	0.012691	0.000995	-0.209516	0.045185	0.023816	-0.022821	-0.233332	0.021369	8	4	1	7.4	4	0.85	1.46732e+08	2.08091e+08	1.6202e+08	8.32531e+07	1.30861e+09	1.67487e+09	1.48871e+09	0.112128	0.124243	0.0863445	0.0559228	0.0304216	0.543993	6.64142	9.88528	4.3215	1.55593	6.68405	9.97136	4.34072	3.2237
200000021781	002579	2014-09-16	2014	C	1.56629e+09	1.26126e+09	1.05598e+09	8.01126e+08	0.070856	0.023129	0.018292	0.014761	0.056095	0.008368	0.003531	0.114186	0.044663	0.030611	0.019439	0.094747	0.025224	0.011172	3	1	2	1.7	1	0.7	1.02803e+08	8.83779e+07	6.18049e+07	4.94866e+07	1.56629e+09	1.26126e+09	8.01126e+08	0.065635	0.070071	0.0585283	0.0617712	-0.00324295	-0.0524993	3.47308	4.84183	3.1659	#N/A	3.61062	4.84183	3.1659	#N/A
200000012767	002583	2012-03-30	2012	C	3.64173e+09	3.423e+09	2.54703e+09	2.29344e+09	0.01188	0.03946	0.013085	0.063668	-0.051788	-0.024208	-0.050583	0.021597	0.068289	0.017944	0.08037	-0.058773	-0.012081	-0.062426	14	8	0.75	14	8	0.75	8.08954e+08	6.79976e+08	5.47442e+08	4.14958e+08	3.64173e+09	3.423e+09	2.29344e+09	0.222134	0.198649	0.214933	0.180932	0.0340009	0.18792	1.7419	1.4909	1.356	1.42317	2.3797	2.34534	1.99532	2.6806
200000025146	002583	2015-01-05	2015	C	1.39298e+10	6.80814e+09	4.60371e+09	3.64173e+09	0.017578	0.059022	0.054996	0.01188	0.005698	0.047142	0.043116	0.043335	0.084508	0.110717	0.021597	0.021738	0.062911	0.08912	21	18	0.166667	20	18	0.111111	2.30596e+09	1.28772e+09	9.75075e+08	8.08954e+08	1.39298e+10	6.80814e+09	3.64173e+09	0.165541	0.189145	0.211802	0.222134	-0.0103324	-0.0465142	2.15757	2.3081	3.0079	1.7419	3.00617	3.6778	4.6751	2.3797
200000015058	002584	2012-09-04	2012	C	1.66132e+09	1.57806e+09	1.39378e+09	1.13431e+09	0.049023	0.030361	0.046248	0.072536	-0.023513	-0.042175	-0.026288	0.071567	0.046509	0.061882	0.082061	-0.010494	-0.035552	-0.020179	11	10	0.1	10.751	9.951	0.0803939	2.6678e+08	198205500	1.64718e+08	1.3415e+08	1.66132e+09	1.57806e+09	1.13431e+09	0.160584	0.1256	0.11818	0.118266	-8.54106e-05	-0.000722193	1.61531	1.25975	1.17523	1.23348	2.31222	1.71724	1.48384	1.93391
200000017440	002584	2014-03-06	2014	C	2.37255e+09	2.39135e+09	1.66132e+09	1.57806e+09	0.038211	0.040436	0.049023	0.030361	0.00785	0.010075	0.018662	0.050073	0.053791	0.071567	0.046509	0.003564	0.007282	0.025058	14	11	0.272727	13.15	10.951	0.200804	3.10695e+08	2.84693e+08	2.6678e+08	198205500	2.37255e+09	2.39135e+09	1.57806e+09	0.130954	0.119051	0.160584	0.1256	0.0349833	0.278528	#N/A	2.80433	1.61531	1.25975	#N/A	5.10357	2.31222	1.71724
200000017441	002584	2013-09-17	2013	C	2.39135e+09	1.66132e+09	1.57806e+09	1.39378e+09	0.040436	0.049023	0.030361	0.046248	-0.005812	0.002775	-0.015887	0.053791	0.071567	0.046509	0.061882	-0.008091	0.009685	-0.015373	11	11	0	10.951	10.751	0.0186029	2.84693e+08	2.6678e+08	198205500	1.64718e+08	2.39135e+09	1.66132e+09	1.39378e+09	0.119051	0.160584	0.1256	0.11818	0.00742023	0.0627874	2.80433	1.61531	1.25975	1.17523	5.10357	2.31222	1.71724	1.48384
200000015063	002591	2012-10-29	2012	C	9.29889e+08	8.91092e+08	8.11834e+08	7.50788e+08	0.005799	0.03555	0.031341	0.069864	-0.064065	-0.034314	-0.038523	0.006969	0.041915	0.035378	0.074745	-0.067776	-0.03283	-0.039367	5	4	0.25	4.875	3.875	0.258065	4.83525e+07	3.98981e+07	3.22361e+07	3.83269e+07	9.29889e+08	8.91092e+08	7.50788e+08	0.0519982	0.0447744	0.0397078	0.0510489	-0.0113411	-0.222161	2.00349	1.32487	1.1302	1.18189	2.76314	2.09353	1.5208	1.72757
200000023461	002596	2014-12-27	2014	C	3.93447e+09	3.16936e+09	2.08796e+09	1.61962e+09	0.018516	0.027782	0.010844	0.026746	-0.00823	0.001036	-0.015902	0.033546	0.041962	0.017475	0.046797	-0.013251	-0.004835	-0.029322	9	7	0.285714	8.35	6.75	0.237037	2.33868e+08	1.91337e+08	1.19422e+08	9.19261e+07	3.93447e+09	3.16936e+09	1.61962e+09	0.0594407	0.0603708	0.0571956	0.0567578	0.000437819	0.00771381	2.22575	2.86397	1.45904	1.35886	2.92726	4.81678	1.73869	1.75223
200000031237	002596	2015-11-07	2015	C	4.9812e+09	3.93447e+09	3.16936e+09	2.08796e+09	0.036389	0.018516	0.027782	0.010844	0.025545	0.007672	0.016938	0.077915	0.033546	0.041962	0.017475	0.06044	0.016071	0.024487	17	9	0.888889	14.77	8.35	0.768862	3.04625e+08	2.33868e+08	1.91337e+08	1.19422e+08	4.9812e+09	3.93447e+09	2.08796e+09	0.061155	0.0594407	0.0603708	0.0571956	0.00317523	0.0555154	2.22393	2.22575	2.86397	1.45904	2.77737	2.92726	4.81678	1.73869
200000033347	002597	2015-09-22	2015	C	5.67345e+09	4.29239e+09	3.63749e+09	3.37114e+09	0.184054	0.131172	0.050535	0.04092	0.143134	0.090252	0.009615	0.302787	0.212595	0.083723	0.064603	0.238184	0.147992	0.01912	8	7	0.142857	7.06	6.0564	0.165709	3.78909e+08	3.35195e+08	3.1046e+08	3.01581e+08	5.67345e+09	4.29239e+09	3.37114e+09	0.0667863	0.0780907	0.0853501	0.0894598	-0.00410973	-0.0459394	2.95343	2.41283	2.08147	1.50467	2.96993	2.43787	2.11484	1.52055
200000015073	002600	2012-08-04	2012	C	2.75201e+09	2.19544e+09	1.74263e+09	1.67799e+09	-0.001273	0.005554	0.032566	0.040179	-0.041452	-0.034625	-0.007613	-0.002497	0.00885	0.040947	0.048623	-0.05112	-0.039773	-0.007676	16	13	0.230769	12.65	10.36	0.221042	2.52121e+08	1.93953e+08	1.46567e+08	1.14995e+08	2.75201e+09	2.19544e+09	1.67799e+09	0.0916135	0.0883436	0.0841066	0.0685315	0.0155751	0.227269	1.44151	1.261	1.33645	1.41773	1.72245	1.63902	2.19067	2.66987
200000017446	002600	2013-03-21	2013	C	6.13659e+09	2.75201e+09	2.19544e+09	1.74263e+09	0.009771	-0.001273	0.005554	0.032566	-0.022795	-0.033839	-0.027012	0.020883	-0.002497	0.00885	0.040947	-0.020064	-0.043444	-0.032097	20	16	0.25	16.25	12.65	0.284585	3.04495e+08	2.52121e+08	1.93953e+08	1.46567e+08	6.13659e+09	2.75201e+09	1.74263e+09	0.0496195	0.0916135	0.0883436	0.0841066	0.00423693	0.0503757	1.57198	1.44151	1.261	1.33645	2.19841	1.72245	1.63902	2.19067
200000023432	002600	2014-09-19	2014	C	1.27488e+10	6.13659e+09	2.75201e+09	2.19544e+09	0.019733	0.009771	-0.001273	0.005554	0.014179	0.004217	-0.006827	0.046733	0.020883	-0.002497	0.00885	0.037883	0.012033	-0.011347	29	20	0.45	22.0467	16.25	0.35672	7.81374e+08	3.04495e+08	2.52121e+08	1.93953e+08	1.27488e+10	6.13659e+09	2.19544e+09	0.06129	0.0496195	0.0916135	0.0883436	0.00326992	0.0370137	1.22599	1.57198	1.44151	1.261	1.52331	2.19841	1.72245	1.63902
200000026267	002600	2015-08-24	2015	C	1.4858e+10	1.27488e+10	6.13659e+09	2.75201e+09	0.094767	0.019733	0.009771	-0.001273	0.09604	0.021006	0.011044	0.211487	0.046733	0.020883	-0.002497	0.213984	0.04923	0.02338	39	29	0.344828	30.9563	22.0467	0.404124	1.23887e+09	7.81374e+08	3.04495e+08	2.52121e+08	1.4858e+10	1.27488e+10	2.75201e+09	0.0833807	0.06129	0.0496195	0.0916135	-0.041994	-0.458382	1.48388	1.22599	1.57198	1.44151	1.87822	1.52331	2.19841	1.72245
200000033902	002600	2016-04-27	2016	C	2.21222e+10	1.4858e+10	1.27488e+10	6.13659e+09	-0.033706	0.094767	0.019733	0.009771	-0.043477	0.084996	0.009962	-0.075157	0.211487	0.046733	0.020883	-0.09604	0.190604	0.02585	49	39	0.25641	41.7215	30.9563	0.347755	1.39849e+09	1.23887e+09	7.81374e+08	3.04495e+08	2.21222e+10	1.4858e+10	6.13659e+09	0.0632165	0.0833807	0.06129	0.0496195	0.0116705	0.2352	1.07038	1.48388	1.22599	1.57198	1.32283	1.87822	1.52331	2.19841
200000031316	002601	2016-09-29	2016	C	2.09237e+10	2.08464e+10	1.80486e+10	5.76104e+09	0.110891	0.124188	0.025449	0.020649	0.090242	0.103539	0.0048	0.18365	0.194153	0.036048	0.05045	0.1332	0.143703	-0.014402	16	7	1.28571	14.5301	6.0783	1.39049	1.08997e+09	1.48583e+09	6.42672e+08	3.69534e+08	2.09237e+10	2.08464e+10	5.76104e+09	0.0520929	0.0712754	0.035608	0.0641436	-0.0285357	-0.444871	1.2051	1.30479	1.21072	1.78317	1.59071	1.92198	1.71947	1.97316
200000019009	002602	2014-08-26	2014	C	5.50392e+09	5.07081e+09	4.19888e+09	2.07052e+09	0.092153	0.080885	0.050281	0.039989	0.052164	0.040896	0.010292	0.115289	0.10271	0.058061	0.050294	0.064995	0.052416	0.007767	22	11	1	21.26	10.51	1.02284	5.46606e+08	4.29409e+08	2.5152e+08	1.70316e+08	5.50392e+09	5.07081e+09	2.07052e+09	0.099312	0.0846825	0.0599016	0.0822573	-0.0223557	-0.271778	5.54981	4.36653	1.58514	#N/A	8.95086	7.10931	3.38489	#N/A
200000023806	002605	2014-09-30	2014	C	1.99957e+09	1.45067e+09	1.45094e+09	1.11083e+09	0.050209	0.06199	0.084908	0.106853	-0.056644	-0.044863	-0.021945	0.064958	0.084687	0.127605	0.137945	-0.072987	-0.053258	-0.01034	4	3	0.333333	3.09	2.4	0.2875	5.95655e+07	9.2778e+07	5.62404e+07	4.51947e+07	1.99957e+09	1.45067e+09	1.11083e+09	0.0297892	0.0639552	0.0387613	0.0406856	-0.00192433	-0.0472977	2.74469	5.03241	3.72722	1.77198	3.57988	6.92212	5.00528	3.60404
200000035127	002605	2016-09-14	2016	C	2.66263e+09	1.94921e+09	1.99957e+09	1.45067e+09	0.072501	0.041422	0.050209	0.06199	0.010511	-0.020568	-0.011781	0.102491	0.049058	0.064958	0.084687	0.017804	-0.035629	-0.019729	6	4	0.5	4.9775	3.09	0.610841	1.67394e+08	6.09493e+07	5.95655e+07	9.2778e+07	2.66263e+09	1.94921e+09	1.45067e+09	0.0628681	0.0312687	0.0297892	0.0639552	-0.034166	-0.534218	1.25034	2.21733	2.74469	5.03241	1.41453	2.80859	3.57988	6.92212
200000031918	002609	2015-08-20	2015	I	2.63092e+09	2.45572e+09	1.25397e+09	1.10872e+09	0.080275	0.074612	0.115446	0.088368	-0.008093	-0.013756	0.027078	0.093088	0.087596	0.148589	0.119829	-0.026741	-0.032233	0.02876	5	4	0.25	4	3.51	0.139601	2.38039e+08	2.27137e+08	205411379	1.67147e+08	2.63092e+09	2.45572e+09	1.10872e+09	0.0904776	0.092493	0.163809	0.150756	0.0130536	0.0865878	2.59324	2.57791	5.39033	1.95853	3.89455	4.4869	10.2215	4.84511
200000012774	002610	2012-01-18	2012	C	8.42374e+09	4355245407	3.5144e+09	2.71101e+09	0.011709	0.003203	-0.015231	0.071945	-0.060236	-0.068742	-0.087176	0.041387	0.010632	-0.042108	0.139204	-0.097817	-0.128572	-0.181312	9	8	0.125	8.8	7	0.257143	3.68847e+08	2.70668e+08	2.30153e+08	1.99901e+08	8.42374e+09	4355245407	2.71101e+09	0.0437866	0.0621475	0.0654887	0.0737369	-0.0082482	-0.11186	1.35684	1.20106	1.05996	1.17585	1.43444	1.36144	1.10779	1.70338
200000017454	002610	2014-04-02	2014	C	1.65084e+10	1.21803e+10	8.42374e+09	4355245407	0.00937	0.009768	0.011709	0.003203	0.006167	0.006565	0.008506	0.026778	0.047617	0.041387	0.010632	0.016146	0.036985	0.030755	37	9	3.11111	31.45	8.6	2.65698	6.20558e+08	5.18807e+08	3.68847e+08	2.70668e+08	1.65084e+10	1.21803e+10	4355245407	0.0375905	0.0425939	0.0437866	0.0621475	-0.0183609	-0.295441	1.33594	1.50002	1.35684	1.20106	1.53966	1.51628	1.43444	1.36144
200000031109	002611	2015-07-16	2015	C	1.24378e+10	3.07552e+09	2.48903e+09	1.96536e+09	0.041873	0.041755	0.033879	0.055737	-0.013864	-0.013982	-0.021858	0.067525	0.074889	0.077337	0.106773	-0.039248	-0.031884	-0.029436	11	7	0.571429	8.464	5.364	0.577927	5.14218e+08	2.51747e+08	2.16177e+08	1.67816e+08	1.24378e+10	3.07552e+09	1.96536e+09	0.0413431	0.081855	0.0868516	0.0853871	0.00146448	0.0171511	1.2112	2.60589	2.64011	2.06826	1.593	3.94655	4.03983	2.97237
200000015087	002613	2012-09-07	2012	C	1.94121e+09	1.94565e+09	1.78279e+09	1.79323e+09	0.011363	0.024535	0.035113	0.059626	-0.048263	-0.035091	-0.024513	0.014205	0.030801	0.041745	0.069847	-0.055642	-0.039046	-0.028102	5	4	0.25	4.29	3.23	0.328173	1.94457e+08	1.55187e+08	1.39154e+08	1.59515e+08	1.94121e+09	1.94565e+09	1.79323e+09	0.100173	0.0797608	0.0780542	0.0889537	-0.0108996	-0.122531	1.52931	1.12141	1.12943	1.15082	2.1683	1.38705	1.44384	1.60102
200000031156	002616	2015-06-01	2015	C	4.12259e+09	3.25569e+09	2.90424e+09	2.85117e+09	0.021244	0.050106	0.038357	0.022022	-0.000778	0.028084	0.016335	0.04171	0.082428	0.06871	0.037774	0.003936	0.044654	0.030936	23	15	0.533333	22.92	15	0.528	2.73282e+08	3.0377e+08	2.57252e+08	2.10373e+08	4.12259e+09	3.25569e+09	2.85117e+09	0.066289	0.0933041	0.0885782	0.0737849	0.0147932	0.200492	1.70699	2.00615	2.28101	1.41096	2.14359	2.67274	3.73661	1.75229
200000015094	002617	2013-04-03	2013	C	1.8629e+09	2.21693e+09	2.18979e+09	1.86068e+09	0.046681	-0.01894	0.017656	0.021336	0.025345	-0.040276	-0.00368	0.091598	-0.048544	0.04221	0.04417	0.047428	-0.092714	-0.00196	4	2	1	2.85	1.75	0.628571	1.52805e+08	1.90254e+08	1.6179e+08	1.11636e+08	1.8629e+09	2.21693e+09	1.86068e+09	0.0820253	0.0858185	0.073884	0.0599972	0.0138868	0.231457	4.20914	#N/A	1.18204	1.06304	4.76114	#N/A	1.5862	1.25218
200000017463	002618	2013-12-25	2013	C	2.3867e+09	2242012117	2.03762e+09	1.29304e+09	0.028018	0.040559	0.025724	0.043024	-0.015006	-0.002465	-0.0173	0.040492	0.057085	0.034724	0.063004	-0.022512	-0.005919	-0.02828	2	2	0	2	2	0	7.99269e+07	9.89985e+07	9.35328e+07	7.19101e+07	2.3867e+09	2242012117	1.29304e+09	0.0334885	0.0441561	0.045903	0.0556133	-0.00971035	-0.174605	4.03167	2.41567	1.92034	1.34591	4.03173	2.41567	3.57475	1.84778
200000021743	002619	2015-03-04	2015	C	6.93031e+09	3.87553e+09	3.68027e+09	1.03072e+09	0.059733	0.05526	0.043182	0.006898	0.052835	0.048362	0.036284	0.071287	0.062656	0.049601	0.012537	0.05875	0.050119	0.037064	18	6	2	18	5.881	2.0607	2.04978e+08	1.49279e+08	1.38049e+08	1.12614e+08	6.93031e+09	3.87553e+09	1.03072e+09	0.029577	0.0385184	0.0375104	0.109257	-0.0717469	-0.656678	1.2857	1.98048	#N/A	2.3455	1.86579	3.69958	#N/A	2.68919
200000026260	002619	2014-12-30	2014	C	3.87553e+09	3.68027e+09	1.03072e+09	1.00792e+09	0.05526	0.043182	0.006898	0.031996	0.023264	0.011186	-0.025098	0.062656	0.049601	0.012537	0.049583	0.013073	1.8e-05	-0.037046	6	5	0.2	5.881	4.481	0.31243	1.49279e+08	1.38049e+08	1.12614e+08	1.34394e+08	3.87553e+09	3.68027e+09	1.00792e+09	0.0385184	0.0375104	0.109257	0.133338	-0.0240804	-0.180597	1.98048	#N/A	2.3455	1.38209	3.69958	#N/A	2.68919	1.84767
200000015095	002620	2012-06-29	2012	E	2.0171e+09	1.95183e+09	1.70816e+09	1.52424e+09	0.027164	0.041493	0.043071	0.044821	-0.017657	-0.003328	-0.00175	0.053786	0.082957	0.081884	0.082408	-0.028622	0.000549	-0.000524	2	1	1	2	1	1	7.52867e+07	5.52786e+07	3.03262e+07	2.95052e+07	2.0171e+09	1.95183e+09	1.52424e+09	0.0373243	0.0283215	0.0177538	0.0193574	-0.00160359	-0.0828414	1.3638	1.23429	1.27406	1.15191	1.47953	1.5407	1.57694	1.60763
200000015096	002621	2012-03-30	2012	C	1.1474e+09	1.0767e+09	1.04719e+09	9.9894e+08	0.053083	0.046502	0.055533	0.089162	-0.036079	-0.04266	-0.033629	0.055751	0.048236	0.058396	0.093424	-0.037673	-0.045188	-0.035028	2	1	1	1.8	0.8	1.25	-245898	1.19886e+07	6.7273e+06	2.39443e+07	1.1474e+09	1.0767e+09	9.9894e+08	-0.000214309	0.0111346	0.00642417	0.0239697	-0.0175456	-0.731988	1.37624	1.24589	1.18446	1.26218	2.50495	1.98355	1.73785	2.04874
200000032184	002626	2015-08-01	2015	C	3.3245e+09	3.10086e+09	2.77315e+09	1.56895e+09	0.13988	0.096767	0.039661	0.123799	0.016081	-0.027032	-0.084138	0.186691	0.137647	0.071377	0.13666	0.050031	0.000987	-0.065283	15	9	0.666667	13.0037	8.7	0.494678	3.97981e+08	3.14916e+08	3.12015e+08	1.37747e+08	3.3245e+09	3.10086e+09	1.56895e+09	0.119712	0.101558	0.112513	0.0877959	0.0247166	0.281524	3.64989	2.92297	4.47533	4.51981	3.7221	3.05846	4.47592	4.51981
200000035093	002632	2015-12-26	2015	C	2.26243e+09	1.60796e+09	1.56459e+09	1.06687e+09	0.054201	0.027582	0.028758	0.02592	0.028281	0.001662	0.002838	0.066823	0.030491	0.031768	0.030144	0.036679	0.000347	0.001624	6	5	0.2	5.51	5	0.102	1.54437e+08	1.02533e+08	8.26569e+07	9.84682e+07	2.26243e+09	1.60796e+09	1.06687e+09	0.0682615	0.0637659	0.0528298	0.0922964	-0.0394666	-0.427607	2.24657	3.785	4.58928	2.31357	2.3695	3.97777	5.07369	2.31728
200000023590	002635	2014-11-29	2014	C	3.25607e+09	3.08769e+09	2.33528e+09	1.43331e+09	0.117756	0.097885	0.05275	0.098773	0.018983	-0.000888	-0.046023	0.147533	0.129408	0.094861	0.118555	0.028978	0.010853	-0.023694	18	3	5	17.15	2.75	5.23636	2.15001e+08	2.23962e+08	8.03651e+07	6.42335e+07	3.25607e+09	3.08769e+09	1.43331e+09	0.0660307	0.0725338	0.0344135	0.0448149	-0.0104014	-0.232097	#N/A	2.29679	1.77841	2.26685	#N/A	3.74464	2.53463	4.66275
200000015110	002637	2012-03-30	2012	C	1.76658e+09	1.60977e+09	1.63572e+09	1.37899e+09	0.032937	0.037009	0.005476	0.077951	-0.045014	-0.040942	-0.072475	0.052424	0.055458	0.008771	0.105501	-0.053077	-0.050043	-0.09673	6	4	0.5	4.9184	3.05	0.61259	2.27407e+08	2.13208e+08	1.68647e+08	1.42572e+08	1.76658e+09	1.60977e+09	1.37899e+09	0.128727	0.132446	0.103103	0.103388	-0.000285571	-0.00276212	1.59835	1.54172	1.22167	1.21585	1.88061	1.89811	1.36749	2.07927
200000030945	002637	2016-09-05	2016	C	7.01106e+09	6.36927e+09	4.85802e+09	2.16553e+09	0.029738	0.024776	0.039764	0.008331	0.021407	0.016445	0.031433	0.072617	0.057845	0.075465	0.014794	0.057823	0.043051	0.060671	11	11	0	8.81	8.2284	0.070682	5.62599e+08	5.78129e+08	3.38914e+08	2.53679e+08	7.01106e+09	6.36927e+09	2.16553e+09	0.0802445	0.0907685	0.0697637	0.117144	-0.0473805	-0.404463	1.01326	1.17676	1.37303	2.09531	1.02172	1.31144	1.67851	2.5507
200000034950	002639	2016-04-28	2016	C	3.9361e+09	3.48448e+09	3.32938e+09	2.49895e+09	0.003701	-0.018266	0.008918	0.005907	-0.002206	-0.024173	0.003011	0.006298	-0.027976	0.01269	0.008929	-0.002631	-0.036905	0.003761	18	15	0.2	15.4002	11.3002	0.362825	2.24741e+08	2.71554e+08	1.9258e+08	1.66343e+08	3.9361e+09	3.48448e+09	2.49895e+09	0.0570974	0.0779323	0.0578427	0.0665654	-0.00872274	-0.13104	1.24901	1.60176	1.99717	2.34617	1.32507	1.91599	2.7936	3.22922
200000022423	002640	2014-10-31	2014	F	7.10828e+09	3.12214e+09	2.20468e+09	9.77697e+08	0.060217	0.053286	0.012999	0.029267	0.03095	0.024019	-0.016268	0.100736	0.081429	0.015646	0.040821	0.059915	0.040608	-0.025175	16	13	0.230769	12.31	11.31	0.0884173	3.57915e+09	2.00295e+09	3.8826e+08	1.53565e+08	7.10828e+09	3.12214e+09	9.77697e+08	0.503518	0.641533	0.176108	0.157068	0.0190398	0.12122	2.59166	4.34508	1.90481	1.34656	4.08142	7.12268	2.9571	2.38603
200000035140	002640	2016-04-22	2016	F	1.22955e+10	8.60094e+09	7.10828e+09	3.12214e+09	0.049845	0.089121	0.060217	0.053286	-0.003441	0.035835	0.006931	0.083693	0.155823	0.100736	0.081429	0.002264	0.074394	0.019307	62	31	1	59.42	26.31	1.25846	7.33232e+09	5.915e+09	3.57915e+09	2.00295e+09	1.22955e+10	8.60094e+09	3.12214e+09	0.596339	0.687715	0.503518	0.641533	-0.138014	-0.215132	1.49507	2.76614	2.59166	4.34508	1.77296	3.62167	4.08142	7.12268
200000015113	002641	2012-11-21	2012	C	3.47224e+09	2.98358e+09	2.72328e+09	2.35372e+09	0.064811	0.081432	0.099542	0.07249	-0.007679	0.008942	0.027052	0.101825	0.119575	0.148548	0.10831	-0.006485	0.011265	0.040238	8	7	0.142857	8	7	0.142857	5.30087e+08	4.38567e+08	3.21359e+08	2.65271e+08	3.47224e+09	2.98358e+09	2.35372e+09	0.152664	0.146994	0.118004	0.112703	0.0053014	0.0470387	1.42109	1.1673	1.2801	1.10254	1.53176	1.66918	2.12038	1.51268
200000017492	002642	2013-11-18	2013	I	4.65985e+09	3.21018e+09	2.15823e+09	1.18719e+09	0.046574	0.057224	0.058442	0.073448	-0.026874	-0.016224	-0.015006	0.060672	0.071529	0.077244	0.097535	-0.036863	-0.026006	-0.020291	10	5	1	8.4265	3.6432	1.31294	3.53414e+08	3.05376e+08	1.76956e+08	8.83777e+07	4.65985e+09	3.21018e+09	1.18719e+09	0.0758423	0.0951274	0.0819911	0.0744428	0.00754829	0.101397	3.283	2.08199	1.50056	1.36672	5.50178	3.67864	3.15925	2.31065
200000017494	002642	2014-02-19	2014	I	4.68051e+09	4.65985e+09	3.21018e+09	2.15823e+09	0.051246	0.046574	0.057224	0.058442	-0.007196	-0.011868	-0.001218	0.062779	0.060672	0.071529	0.077244	-0.014465	-0.016572	-0.005715	13	10	0.3	11.0265	8.4265	0.30855	3.83256e+08	3.53414e+08	3.05376e+08	1.76956e+08	4.68051e+09	4.65985e+09	2.15823e+09	0.0818833	0.0758423	0.0951274	0.0819911	0.0131363	0.160216	2.15171	3.283	2.08199	1.50056	2.91395	5.50178	3.67864	3.15925
200000015118	002643	2012-08-07	2012	C	1.59972e+09	1.5458e+09	1.49801e+09	1.58073e+09	0.060547	0.079918	0.072929	0.076067	-0.01552	0.003851	-0.003138	0.06959	0.091898	0.087788	0.099866	-0.030276	-0.007968	-0.012078	3	2	0.5	3	2	0.5	1.78317e+08	1.46679e+08	1.31115e+08	1.36159e+08	1.59972e+09	1.5458e+09	1.58073e+09	0.111467	0.0948889	0.0875263	0.0861365	0.00138981	0.016135	2.75466	2.01017	1.77772	1.24732	2.80757	2.5073	2.18134	2.23229
200000031198	002645	2015-11-11	2015	C	2.23555e+09	1.83868e+09	1.74482e+09	8.30027e+08	0.054947	0.03368	-0.006907	0.012098	0.042849	0.021582	-0.019005	0.072784	0.039457	-0.007999	0.014577	0.058207	0.02488	-0.022576	3	1	2	2.5	0.9	1.77778	1.62395e+08	1.28139e+08	8.51634e+07	7.34556e+07	2.23555e+09	1.83868e+09	8.30027e+08	0.0726422	0.0696908	0.0488093	0.0884978	-0.0396886	-0.448469	1.68824	2.70693	2.42227	1.69694	1.96986	3.40538	3.07266	3.53632
200000031417	002646	2015-07-04	2015	C	2.6635e+09	3.16268e+09	2.72296e+09	2.50256e+09	-0.036951	0.066477	0.083338	0.126774	-0.163725	-0.060297	-0.043436	-0.042833	0.085312	0.097084	0.142631	-0.185464	-0.057319	-0.045547	10	5	1	9.5055	5	0.9011	5.77453e+08	4.35657e+08	4.15228e+08	3.70043e+08	2.6635e+09	3.16268e+09	2.50256e+09	0.216802	0.137749	0.152491	0.147866	0.0046253	0.0312804	2.70877	2.95976	3.91286	3.96823	2.70877	2.95976	3.91286	3.96823
200000019019	002649	2014-05-13	2014	I	2.66573e+09	2.3678e+09	2.09992e+09	1.81593e+09	0.043311	0.076314	0.080898	0.070462	-0.027151	0.005852	0.010436	0.06208	0.105008	0.109065	0.090838	-0.028758	0.01417	0.018227	29	23	0.26087	28.51	23	0.239565	4.4221e+08	4.09328e+08	3.53883e+08	3.19746e+08	2.66573e+09	2.3678e+09	1.81593e+09	0.165887	0.172873	0.168522	0.176078	-0.00755626	-0.0429142	2.40509	3.56579	1.67425	1.73056	2.87951	4.25763	2.78627	2.90851
200000030925	002651	2015-09-24	2015	C	2.46256e+09	2.48594e+09	2.49768e+09	2.32766e+09	0.052278	0.038589	0.057991	0.112036	-0.059758	-0.073447	-0.054045	0.065092	0.050408	0.07775	0.139093	-0.074001	-0.088685	-0.061343	4	3	0.333333	4	3	0.333333	8.37775e+07	8.76362e+07	72287591	7.0467e+07	2.46256e+09	2.48594e+09	2.32766e+09	0.0340205	0.0352527	0.0289419	0.0302738	-0.00133191	-0.0439955	1.77404	2.49666	2.37908	1.4781	3.0506	4.96479	5.4198	4.12243
200000022906	002654	2015-06-18	2015	C	4.30721e+09	3.29302e+09	2.08722e+09	9.75635e+08	0.032739	0.044258	0.027147	0.04013	-0.007391	0.004128	-0.012983	0.053409	0.066087	0.042757	0.070037	-0.016628	-0.00395	-0.02728	12	5	1.4	11.01	4.65	1.36774	3.34801e+08	2.63891e+08	1.65461e+08	9.32239e+07	4.30721e+09	3.29302e+09	9.75635e+08	0.0777304	0.0801365	0.0792731	0.0955521	-0.016279	-0.170367	1.38164	2.16834	3.0981	1.70198	1.63238	3.02188	5.36928	2.73427
200000034359	002654	2016-04-02	2016	C	4.56081e+09	4.30721e+09	3.29302e+09	2.08722e+09	-0.244457	0.032739	0.044258	0.027147	-0.271604	0.005592	0.017111	-0.53093	0.053409	0.066087	0.042757	-0.573687	0.010652	0.02333	21	12	0.75	18.41	11.01	0.672116	3.49953e+08	3.34801e+08	2.63891e+08	1.65461e+08	4.56081e+09	4.30721e+09	2.08722e+09	0.0767305	0.0777304	0.0801365	0.0792731	0.000863427	0.0108918	1.20944	1.38164	2.16834	3.0981	1.32129	1.63238	3.02188	5.36928
200000022702	002657	2014-12-02	2014	I	3.65439e+09	2.58896e+09	2.33701e+09	1.36837e+09	0.048638	0.062349	0.033751	0.041014	0.007624	0.021335	-0.007263	0.062821	0.097424	0.052417	0.079051	-0.01623	0.018373	-0.026634	10	4	1.5	8.871	3.18	1.78962	2.33159e+08	2.25473e+08	2.11477e+08	2.36908e+08	3.65439e+09	2.58896e+09	1.36837e+09	0.0638024	0.0870902	0.0904904	0.173132	-0.0826414	-0.477332	3.0617	6.56278	2.03799	1.51422	4.21271	10.1536	3.57675	2.1476
200000031325	002658	2015-09-07	2015	C	2.1987e+09	1.97815e+09	1.81319e+09	1.62296e+09	0.096846	0.098209	0.144895	0.122512	-0.025666	-0.024303	0.022383	0.112204	0.112886	0.165913	0.14669	-0.034486	-0.033804	0.019223	4	2	1	3.11	1.6	0.94375	2.9389e+08	2.61232e+08	2.14385e+08	1.54905e+08	2.1987e+09	1.97815e+09	1.62296e+09	0.133665	0.132059	0.118236	0.0954462	0.0227903	0.238776	2.33398	3.2081	4.86571	2.0441	3.65	5.38945	9.19726	4.83038
200000032868	002658	2016-02-02	2016	C	2.90384e+09	2.1987e+09	1.97815e+09	1.81319e+09	0.061986	0.096846	0.098209	0.144895	-0.082909	-0.048049	-0.046686	0.084439	0.112204	0.112886	0.165913	-0.081474	-0.053709	-0.053027	8	4	1	7.01	3.11	1.25402	2.90651e+08	2.9389e+08	2.61232e+08	2.14385e+08	2.90384e+09	2.1987e+09	1.81319e+09	0.100092	0.133665	0.132059	0.118236	0.0138226	0.116906	1.37522	2.33398	3.2081	4.86571	1.74489	3.65	5.38945	9.19726
200000017501	002660	2013-04-12	2013	C	1.86014e+09	1.16185e+09	1.03365e+09	9.17116e+08	0.016542	-0.042614	0.022827	0.051487	-0.034945	-0.094101	-0.02866	0.030827	-0.069259	0.034082	0.069089	-0.038262	-0.138348	-0.035007	5	6	-0.166667	4.506	5.5093	-0.18211	1.66671e+08	1.48517e+08	1.06751e+08	6.45394e+07	1.86014e+09	1.16185e+09	9.17116e+08	0.0896013	0.127828	0.103276	0.0703722	0.0329038	0.467567	2.18538	1.81943	1.64389	1.2587	2.81765	2.33341	2.10719	2.05257
200000024839	002660	2015-03-07	2015	C	2.04791e+09	2.27373e+09	1.86014e+09	1.16185e+09	0.012194	0.006083	0.016542	-0.042614	0.054808	0.048697	0.059156	0.027671	0.013342	0.030827	-0.069259	0.09693	0.082601	0.100086	25	14	0.785714	19.8024	8.9019	1.22451	2.71362e+08	2.03084e+08	1.66671e+08	1.48517e+08	2.04791e+09	2.27373e+09	1.16185e+09	0.132507	0.0893175	0.0896013	0.127828	-0.0382264	-0.299046	1.58572	1.96575	2.18538	1.81943	1.84471	2.396	2.81765	2.33341
200000015129	002662	2013-01-04	2013	C	6.87156e+09	4.87735e+09	3.03738e+09	2.8417e+09	0.067405	0.087815	0.110414	0.142945	-0.07554	-0.05513	-0.032531	0.10476	0.102391	0.118919	0.154866	-0.050106	-0.052475	-0.035947	7	6	0.166667	6.51	5.51	0.181488	5.02438e+08	2.72952e+08	1.39073e+08	1.30452e+08	6.87156e+09	4.87735e+09	2.8417e+09	0.0731184	0.0559631	0.0457871	0.0459063	-0.000119229	-0.00259723	2.35098	1.20058	1.13085	1.21526	2.75777	2.00299	1.52343	1.86111
200000021642	002662	2014-10-29	2014	C	8.95965e+09	6.87156e+09	4.87735e+09	3.03738e+09	0.072171	0.067405	0.087815	0.110414	-0.038243	-0.043009	-0.022599	0.133544	0.10476	0.102391	0.118919	0.014625	-0.014159	-0.016528	10	7	0.428571	9.544	6.51	0.466052	7.4229e+08	5.02438e+08	2.72952e+08	1.39073e+08	8.95965e+09	6.87156e+09	3.03738e+09	0.0828481	0.0731184	0.0559631	0.0457871	0.010176	0.222246	1.6848	2.35098	1.20058	1.13085	1.83658	2.75777	2.00299	1.52343
200000032548	002662	2015-09-26	2015	C	1.08442e+10	8.95965e+09	6.87156e+09	4.87735e+09	0.029884	0.072171	0.067405	0.087815	-0.057931	-0.015644	-0.02041	0.062468	0.133544	0.10476	0.102391	-0.039923	0.031153	0.002369	15	10	0.5	14.544	9.544	0.523889	1.01204e+09	7.4229e+08	5.02438e+08	2.72952e+08	1.08442e+10	8.95965e+09	4.87735e+09	0.0933248	0.0828481	0.0731184	0.0559631	0.0171554	0.306548	1.50549	1.6848	2.35098	1.20058	1.5203	1.83658	2.75777	2.00299
200000029947	002663	2015-08-29	2015	E	9.98619e+09	7.69851e+09	6436908313	5.48585e+09	0.017673	0.013924	0.030938	0.072512	-0.054839	-0.058588	-0.041574	0.033934	0.023863	0.046924	0.110016	-0.076082	-0.086153	-0.063092	15	11	0.363636	14.9	10.9	0.366972	3.41671e+08	2.84427e+08	2.24383e+08	2.41284e+08	9.98619e+09	7.69851e+09	5.48585e+09	0.0342144	0.0369458	0.0348588	0.0439829	-0.00912416	-0.207448	1.31745	1.48924	1.83967	1.41336	1.4773	1.76593	2.44356	2.03059
200000023191	002664	2014-11-19	2014	C	2.60601e+09	2.74152e+09	1.86415e+09	1.60506e+09	0.086878	0.074441	0.098709	0.084464	0.002414	-0.010023	0.014245	0.130361	0.133321	0.137487	0.114774	0.015587	0.018547	0.022713	8	6	0.333333	6.28	4.02	0.562189	1.7502e+08	1.38889e+08	1.51148e+08	1.27301e+08	2.60601e+09	2.74152e+09	1.60506e+09	0.0671603	0.0506612	0.0810813	0.0793124	0.00176883	0.022302	3.7728	4.76559	1.83519	1.92817	4.2309	5.07726	3.31521	3.6278
200000034435	002668	2015-12-31	2015	C	1.04142e+10	5.33469e+09	4.33257e+09	3.21474e+09	0.038303	0.073573	0.061634	0.063193	-0.02489	0.01038	-0.001559	0.11519	0.176547	0.148474	0.13399	-0.0188	0.042557	0.014484	8	3	1.66667	7.51	3	1.50333	1.3685e+09	1.12937e+09	8.68113e+08	8.29888e+08	1.04142e+10	5.33469e+09	3.21474e+09	0.131407	0.211704	0.200369	0.258151	-0.0577818	-0.22383	1.50427	2.29939	3.03883	1.24825	1.83783	2.78238	3.76398	1.56736
200000033600	002671	2016-04-28	2016	C	3.38899e+09	3.68109e+09	3.44318e+09	2.46731e+09	-0.029258	0.012721	0.006977	0.008397	-0.037655	0.004324	-0.00142	-0.049101	0.022201	0.011591	0.014084	-0.063185	0.008117	-0.002493	11	10	0.1	8.92	8.32	0.0721154	3.5139e+08	2.64753e+08	1.86599e+08	1.48154e+08	3.38899e+09	3.68109e+09	2.46731e+09	0.103686	0.0719225	0.0541937	0.0600466	-0.00585296	-0.0974735	0.98271	1.21776	1.70591	2.79935	0.97569	1.31385	2.0749	3.52199
200000021803	002674	2014-07-08	2014	C	2.68616e+09	2.54978e+09	2.31889e+09	1.91567e+09	0.023498	0.005216	0.051728	0.092644	-0.069146	-0.087428	-0.040916	0.026845	0.008364	0.074203	0.11437	-0.087525	-0.106006	-0.040167	3	1	2	3	1	2	1.5335e+08	1.9439e+08	1.38563e+08	8.87865e+07	2.68616e+09	2.54978e+09	1.91567e+09	0.057089	0.076238	0.0597542	0.0463475	0.0134067	0.289264	1.89599	2.25411	1.32293	1.44146	2.12912	2.26404	1.63133	1.86621
200000017516	002675	2013-06-19	2013	C	2.54791e+09	1.39335e+09	1.2285e+09	1.08836e+09	0.043777	0.077414	0.084478	0.096417	-0.05264	-0.019003	-0.011939	0.049884	0.091081	0.094233	0.103333	-0.053449	-0.012252	-0.0091	4	3	0.333333	3.8	2.975	0.277311	1.72127e+08	1.23844e+08	8.07603e+07	4.68604e+07	2.54791e+09	1.39335e+09	1.08836e+09	0.0675562	0.0888822	0.065739	0.043056	0.022683	0.526826	3.19341	#N/A	1.70931	1.35344	4.97196	#N/A	2.52849	2.41377
200000030662	002675	2015-09-21	2015	C	5.27315e+09	4.26794e+09	2.54791e+09	1.39335e+09	0.050203	0.046935	0.043777	0.077414	-0.027211	-0.030479	-0.033637	0.080495	0.064953	0.049884	0.091081	-0.010586	-0.026128	-0.041197	6	5	0.2	5.3211	4.2167	0.261911	5.40314e+08	3.01688e+08	1.72127e+08	1.23844e+08	5.27315e+09	4.26794e+09	1.39335e+09	0.102465	0.070687	0.0675562	0.0888822	-0.0213261	-0.239936	1.77982	2.24958	3.19341	#N/A	1.94947	2.63487	4.97196	#N/A
200000035141	002682	2017-04-20	2017	G	9.95813e+09	9.88056e+09	7.16428e+09	4.66864e+09	0.017834	0.025296	0.028123	0.014678	0.003156	0.010618	0.013445	0.051806	0.073547	0.064525	0.038785	0.013021	0.034762	0.02574	95	81	0.17284	85.6518	73.8774	0.159378	6.37851e+08	4.91888e+08	4.52974e+08	3.09059e+08	9.95813e+09	9.88056e+09	4.66864e+09	0.0640533	0.0497834	0.0632267	0.0661988	-0.00297212	-0.0448968	0.925723	0.923932	1.07797	1.41669	0.905939	0.900799	1.15182	1.42583
200000015143	002683	2013-01-12	2013	B	4.24029e+09	3.82063e+09	2.95991e+09	2.06878e+09	0.030693	0.059979	0.062202	0.041693	-0.011	0.018286	0.020509	0.054445	0.096569	0.11888	0.07072	-0.016275	0.025849	0.04816	8	5	0.6	5.89	4.36	0.350917	4.05111e+08	4.23976e+08	3.35111e+08	2.20027e+08	4.24029e+09	3.82063e+09	2.06878e+09	0.0955385	0.11097	0.113217	0.106356	0.0068606	0.064506	1.98573	1.40434	1.85913	1.24934	2.27015	1.94842	2.79071	1.99699
200000035138	002683	2016-06-02	2016	B	6.63392e+09	6.33792e+09	5.61986e+09	4.24029e+09	0.039937	0.02848	0.012007	0.030693	0.009244	-0.002213	-0.018686	0.076528	0.055065	0.021804	0.054445	0.022083	0.00062	-0.032641	22	17	0.294118	19.4963	7.1163	1.73967	4.48405e+08	5.33463e+08	4.89076e+08	4.05111e+08	6.63392e+09	6.33792e+09	4.24029e+09	0.0675927	0.0841701	0.0870264	0.0955385	-0.00851209	-0.0890959	1.3005	1.24501	1.37749	1.98573	1.35538	1.29962	1.55775	2.27015
200000032227	002686	2015-10-30	2015	C	2.58425e+09	1.66632e+09	1.41418e+09	1.16604e+09	0.064884	0.08848	0.080098	0.078127	-0.013243	0.010353	0.001971	0.09971	0.131729	0.119187	0.107703	-0.007993	0.024026	0.011484	10	6	0.666667	0.51	4.72	-0.891949	2.56791e+08	1.82237e+08	1.52005e+08	1.29001e+08	2.58425e+09	1.66632e+09	1.16604e+09	0.0993674	0.109365	0.107487	0.110631	-0.00314479	-0.0284258	1.9799	3.04913	4.03062	1.55412	2.51989	3.99379	5.46136	3.21623
200000024867	002687	2014-12-03	2014	C	1.40882e+09	1.37499e+09	1.38038e+09	1.17856e+09	0.048496	0.04405	0.058422	0.05555	-0.007054	-0.0115	0.002872	0.063866	0.058212	0.079227	0.06782	-0.003954	-0.009608	0.011407	4	4	0	3.11	4	-0.2225	2.22203e+08	2.17211e+08	2.0274e+08	2.00668e+08	1.40882e+09	1.37499e+09	1.17856e+09	0.157722	0.157973	0.146873	0.170265	-0.0233922	-0.137387	3.0259	4.33482	1.30818	1.21072	3.25061	4.71832	2.02781	1.72148
200000017529	002694	2013-06-07	2013	C	2.24277e+09	2.39257e+09	2.01141e+09	1.79558e+09	0.008485	0.007841	0.044946	0.063562	-0.055077	-0.055721	-0.018616	0.019526	0.017494	0.08544	0.10861	-0.089084	-0.091116	-0.02317	7	8	-0.125	6.0294	6.84	-0.118509	3.3226e+08	3.12148e+08	2.66525e+08	2.04735e+08	2.24277e+09	2.39257e+09	1.79558e+09	0.148147	0.130466	0.132506	0.114022	0.018484	0.162109	2.88946	1.27644	1.20628	1.23824	3.15422	1.74636	1.56843	1.95295
200000029145	002695	2015-03-28	2015	C	2.07806e+09	1.91394e+09	1.82802e+09	1.59999e+09	0.07065	0.048684	0.035467	0.061644	0.009006	-0.01296	-0.026177	0.083697	0.057791	0.041871	0.066556	0.017141	-0.008765	-0.024685	10	7	0.428571	0.67	7	-0.904286	3.15693e+08	2.69075e+08	2.54547e+08	1.7659e+08	2.07806e+09	1.91394e+09	1.59999e+09	0.151917	0.140587	0.139247	0.110369	0.0288781	0.261649	3.93939	6.94276	2.54668	1.44493	4.24106	7.55269	2.72973	2.3125
200000035985	002701	2016-01-28	2016	C	13443357863	14348078402	14938528578	10481464104	0.016635	0.048076	0.077165	0.096615	-0.07998	-0.048539	-0.01945	0.039818	0.117748	0.217886	0.224427	-0.184609	-0.106679	-0.006541	42	35	0.2	38.7198	8.375	3.62326	1065386204	1166833230	966902560	774035657	13443357863	14348078402	10481464104	0.07925	0.0813233	0.0647254	0.073848	-0.00912263	-0.123532	1.46834	1.47156	1.77036	2.43188	1.46871	1.61764	2.00804	3.21539
200000017540	002703	2013-04-25	2013	C	1.8858e+09	2.10107e+09	1.31416e+09	1.18224e+09	0.027541	0.017362	0.034645	0.058275	-0.030734	-0.040913	-0.02363	0.035513	0.025295	0.058714	0.093885	-0.058372	-0.06859	-0.035171	7	5	0.4	5.3078	4.15	0.278988	1.6581e+08	1.71726e+08	1.40464e+08	1.03721e+08	1.8858e+09	2.10107e+09	1.18224e+09	0.0879256	0.0817326	0.106886	0.0877328	0.0191527	0.218308	2.49298	1.15267	1.19389	1.1762	5.85224	4.21475	4.5891	4.26149
200000025267	002708	2016-04-18	2016	C	2.17788e+09	2.34659e+09	2.3909e+09	1.1156e+09	-0.04151	0.005138	0.026921	0.032721	-0.074231	-0.027583	-0.0058	-0.064101	0.007991	0.042457	0.040081	-0.104182	-0.03209	0.002376	6	4	0.5	6	0.3	19	2.00263e+08	2.81326e+08	2.11977e+08	1.09679e+08	2.17788e+09	2.34659e+09	1.1156e+09	0.0919535	0.119887	0.0886599	0.0983143	-0.00965442	-0.0981995	1.50874	1.3557	1.56051	2.59061	1.99289	1.72947	2.88126	5.93945
200000021804	002709	2014-07-16	2014	C	2.33538e+09	1.62625e+09	1.02597e+09	7.95686e+08	0.169304	0.061146	0.062318	0.10639	0.062914	-0.045244	-0.044072	0.24195	0.083446	0.075486	0.149767	0.092183	-0.066321	-0.074281	4	4	0	4	3.53	0.133144	2.75755e+08	1.85593e+08	1.36473e+08	1.15044e+08	2.33538e+09	1.62625e+09	7.95686e+08	0.118077	0.114123	0.133019	0.144585	-0.0115662	-0.079996	3.59347	3.57873	1.72377	#N/A	6.16952	6.89443	3.89493	#N/A
200000024010	002709	2015-04-01	2015	C	3.69172e+09	2.33538e+09	1.62625e+09	1.02597e+09	0.081605	0.169304	0.061146	0.062318	0.019287	0.106986	-0.001172	0.113892	0.24195	0.083446	0.075486	0.038406	0.166464	0.00796	10	4	1.5	8.5244	4	1.1311	3.42761e+08	2.75755e+08	1.85593e+08	1.36473e+08	3.69172e+09	2.33538e+09	1.02597e+09	0.0928459	0.118077	0.114123	0.133019	-0.0188958	-0.142053	2.8585	3.59347	3.57873	1.72377	4.51493	6.16952	6.89443	3.89493
200000032363	002709	2017-07-01	2017	C	5.32964e+09	4.93489e+09	3.69172e+09	2.33538e+09	-0.005424	0.090596	0.081605	0.169304	-0.174728	-0.078708	-0.087699	-0.009729	0.150724	0.113892	0.24195	-0.251679	-0.091226	-0.128058	18	13	0.384615	14.7666	11.2366	0.314152	4.05677e+08	3.19264e+08	3.42761e+08	2.75755e+08	5.32964e+09	4.93489e+09	2.33538e+09	0.0761172	0.0646953	0.0928459	0.118077	-0.0252313	-0.213685	2.0527	1.51086	2.8585	3.59347	2.5722	1.88891	4.51493	6.16952
200000032001	002712	2016-03-16	2016	L	4.40017e+09	5.13518e+09	2599258162	1.69338e+09	0.008843	0.046824	0.057492	0.05244	-0.043597	-0.005616	0.005052	0.011676	0.072973	0.09835	0.095375	-0.083699	-0.022402	0.002975	22	11	1	20.7	1.8	10.5	2.93395e+08	3.03227e+08	2.42049e+08	1.80332e+08	4.40017e+09	5.13518e+09	1.69338e+09	0.0666781	0.0590491	0.0931225	0.106493	-0.0133702	-0.125551	1.01596	1.43422	1.80204	3.0151	1.03119	1.89694	3.56328	7.12386
200000034647	002712	2015-12-19	2015	L	5.13518e+09	2599258162	1.69338e+09	1.19326e+09	0.046824	0.057492	0.05244	0.059903	-0.013079	-0.002411	-0.007463	0.072973	0.09835	0.095375	0.085923	-0.01295	0.012427	0.009452	11	8	0.375	1.8	7.75	-0.767742	3.03227e+08	2.42049e+08	1.80332e+08	1.32665e+08	5.13518e+09	2599258162	1.19326e+09	0.0590491	0.0931225	0.106493	0.111179	-0.00468602	-0.0421485	1.43422	1.80204	3.0151	1.64815	1.89694	3.56328	7.12386	3.5926
200000023725	002721	2015-03-03	2015	C	1.72693e+10	1.08171e+10	7.33887e+09	3.05322e+09	0.021211	0.028742	0.026042	0.025713	-0.004502	0.003029	0.000329	0.065128	0.104098	0.080587	0.086405	-0.021277	0.017693	-0.005818	22	7	2.14286	9.57	6.302	0.518566	1.24445e+09	7.90613e+08	5.75794e+08	3.1229e+08	1.72693e+10	1.08171e+10	3.05322e+09	0.0720614	0.0730892	0.0784581	0.102282	-0.0238239	-0.232923	1.21405	1.29638	1.89576	1.2388	1.44768	1.72317	3.56962	1.95519
200000033804	002721	2016-01-05	2016	C	1.40148e+10	1.72693e+10	1.08171e+10	7.33887e+09	-0.006721	0.021211	0.028742	0.026042	-0.032763	-0.004831	0.0027	-0.019153	0.065128	0.104098	0.080587	-0.09974	-0.015459	0.023511	13	22	-0.409091	9.142	9.57	-0.0447231	1.08715e+09	1.24445e+09	7.90613e+08	5.75794e+08	1.40148e+10	1.72693e+10	7.33887e+09	0.0775718	0.0720614	0.0730892	0.0784581	-0.00536894	-0.0684307	1.02046	1.21405	1.29638	1.89576	1.02909	1.44768	1.72317	3.56962
200000030487	002722	2015-12-11	2015	C	2.54583e+09	2.33931e+09	2.09844e+09	7.3802e+08	0.032591	0.053336	0.029413	0.046008	-0.013417	0.007328	-0.016595	0.047921	0.074995	0.052506	0.061051	-0.01313	0.013944	-0.008545	8	4	1	1	3.9	-0.74359	2.18385e+08	1.80328e+08	1.12826e+08	1.04072e+08	2.54583e+09	2.33931e+09	7.3802e+08	0.0857814	0.0770861	0.0537668	0.141015	-0.0872484	-0.618716	1.59765	1.75337	1.6197	1.77453	2.2084	3.88994	3.15776	4.09122
200000031945	002730	2015-08-18	2015	C	1.5711e+09	1.43467e+09	1.30767e+09	1.22151e+09	0.039209	0.031508	0.043013	0.043585	-0.004376	-0.012077	-0.000572	0.064466	0.050113	0.065537	0.067445	-0.002979	-0.017332	-0.001908	5	2	1.5	0.8	2	-0.6	1.75831e+08	1.5298e+08	1.28143e+08	1.37412e+08	1.5711e+09	1.43467e+09	1.22151e+09	0.111916	0.106631	0.0979928	0.112494	-0.0145009	-0.128904	2.8543	2.26705	2.54493	1.48416	3.05968	4.98195	5.85527	2.93653
200000031625	002739	2015-11-03	2015	R	2.31421e+10	19091837917	1.54586e+10	4.57378e+09	0.065488	0.071648	0.076849	0.175471	-0.109983	-0.103823	-0.098622	0.129432	0.13163	0.130328	0.267221	-0.137789	-0.135591	-0.136893	204	110	0.854545	55	109.7	-0.498633	2.24629e+09	1.77323e+09	9.61573e+08	6.09006e+08	2.31421e+10	19091837917	4.57378e+09	0.0970648	0.0928792	0.0622032	0.133152	-0.0709483	-0.532839	#N/A	1.96164	1.87126	#N/A	#N/A	3.78141	9.52602	#N/A
200000030826	300001	2015-10-19	2015	C	1.2275e+10	1.17369e+10	6.40222e+09	3.03017e+09	0.018319	0.016549	0.021313	0.058926	-0.040607	-0.042377	-0.037613	0.068219	0.065754	0.051001	0.113973	-0.045754	-0.048219	-0.062972	33	12	1.75	17.81	9.2563	0.924095	1.26241e+09	9.79516e+08	5.0139e+08	2.87717e+08	1.2275e+10	1.17369e+10	3.03017e+09	0.102843	0.0834563	0.078315	0.0949509	-0.0166359	-0.175205	1.73524	2.03883	4.39036	2.86862	1.84403	2.22212	5.12069	2.94188
200000017554	300002	2014-04-10	2014	I	7.03111e+09	5.90658e+09	5.53697e+09	4.15996e+09	0.066712	0.049737	0.109107	0.12367	-0.056958	-0.073933	-0.014563	0.093167	0.058934	0.122496	0.142592	-0.049425	-0.083658	-0.020096	35	24	0.458333	29.75	22.48	0.323399	8.53522e+08	7.39488e+08	6.34301e+08	5.58664e+08	7.03111e+09	5.90658e+09	4.15996e+09	0.121392	0.125197	0.114557	0.134296	-0.0197381	-0.146975	2.24295	2.91846	2.69841	3.0108	2.86114	4.56187	4.08913	4.49427
200000017563	300004	2014-06-24	2014	C	3.82642e+09	3.74355e+09	3.774e+09	1.18921e+09	0.022352	0.010625	0.028537	0.038441	-0.016089	-0.027816	-0.009904	0.027454	0.013063	0.035686	0.051014	-0.02356	-0.037951	-0.015328	3	1	2	2.51	0.51	3.92157	1.85259e+08	2.13316e+08	1.59287e+08	7.89473e+07	3.82642e+09	3.74355e+09	1.18921e+09	0.0484157	0.0569823	0.0422063	0.0663865	-0.0241803	-0.364234	1.82198	2.72716	2.05565	4.62208	2.09289	3.80352	2.95826	5.96927
200000033384	300005	2016-04-26	2016	C	2.7961e+09	3.28483e+09	3.63096e+09	2.6271e+09	-0.081097	-0.035899	0.030914	0.096252	-0.177349	-0.132151	-0.065338	-0.095842	-0.044936	0.038755	0.159693	-0.255535	-0.204629	-0.120938	28	18	0.555556	22.1234	0.021	1052.5	4.86555e+08	6.28102e+08	6.66648e+08	5.59703e+08	2.7961e+09	3.28483e+09	2.6271e+09	0.174012	0.191213	0.183601	0.21305	-0.0294494	-0.138227	1.14567	1.49674	#N/A	3.62541	1.1962	1.69075	#N/A	4.8772
200000012790	300006	2011-06-22	2011	C	2.18214e+09	1.42372e+09	1.08099e+09	884010164	0.028941	0.038723	0.069056	0.049574	-0.020633	-0.010851	0.019482	0.0561	0.077594	0.113075	0.078036	-0.021936	-0.000442	0.035039	5	3	0.666667	4.3	2.7	0.592593	2.30267e+08	1.91062e+08	1.28767e+08	8.75468e+07	2.18214e+09	1.42372e+09	884010164	0.105523	0.134199	0.11912	0.0990337	0.0200864	0.202824	2.28571	#N/A	2.16285	2.55337	3.16406	#N/A	3.318	4.16131
200000017565	300006	2013-09-11	2013	C	3.10276e+09	2.2439e+09	2.18214e+09	1.42372e+09	0.006574	0.00502	0.028941	0.038723	-0.032149	-0.033703	-0.009782	0.01207	0.011077	0.0561	0.077594	-0.065524	-0.066517	-0.021494	10	8	0.25	8.84	6.84	0.292398	3.12918e+08	2.79216e+08	2.30267e+08	1.91062e+08	3.10276e+09	2.2439e+09	1.42372e+09	0.100851	0.124434	0.105523	0.134199	-0.0286754	-0.213678	2.3063	2.49206	2.28571	#N/A	3.05684	3.23301	3.16406	#N/A
200000017579	300006	2014-04-21	2014	C	2.48411e+09	3.10276e+09	2.2439e+09	2.18214e+09	0.000504	0.006574	0.00502	0.028941	-0.028437	-0.022367	-0.023921	0.000749	0.01207	0.011077	0.0561	-0.055351	-0.04403	-0.045023	11	10	0.1	8.9735	8.84	0.0151018	3.39518e+08	3.12918e+08	2.79216e+08	2.30267e+08	2.48411e+09	3.10276e+09	2.18214e+09	0.136676	0.100851	0.124434	0.105523	0.01891	0.179202	2.50273	2.3063	2.49206	2.28571	3.08895	3.05684	3.23301	3.16406
200000017580	300007	2013-06-14	2013	C	2.81081e+09	1.82038e+09	9.34233e+08	7.34993e+08	0.035279	0.032067	0.05133	0.070378	-0.035099	-0.038311	-0.019048	0.066049	0.046839	0.070112	0.080534	-0.014485	-0.033695	-0.010422	7	7	0	4.961	5.0214	-0.0120285	2.2513e+08	1.52874e+08	1.22004e+08	1.02145e+08	2.81081e+09	1.82038e+09	7.34993e+08	0.0800943	0.0839792	0.130593	0.138974	-0.00838136	-0.0603087	2.88202	1.89612	1.68304	1.59073	4.03116	2.59148	2.18775	2.04624
200000024507	300007	2014-10-28	2014	C	3.76521e+09	2.81081e+09	1.82038e+09	9.34233e+08	0.034015	0.035279	0.032067	0.05133	-0.017315	-0.016051	-0.019263	0.071701	0.066049	0.046839	0.070112	0.001589	-0.004063	-0.023273	10	7	0.428571	7.2711	4.961	0.465652	3.09099e+08	2.2513e+08	1.52874e+08	1.22004e+08	3.76521e+09	2.81081e+09	9.34233e+08	0.0820935	0.0800943	0.0839792	0.130593	-0.0466139	-0.35694	1.78845	2.88202	1.89612	1.68304	2.03304	4.03116	2.59148	2.18775
200000017583	300008	2014-05-05	2014	M	4.55775e+09	1.70213e+09	1.31864e+09	6.42753e+08	0.038521	0.029894	0.031203	0.010967	0.027554	0.018927	0.020236	0.053658	0.05391	0.048854	0.013121	0.040537	0.040789	0.035733	13	12	0.0833333	10.9633	9.6633	0.13453	1.26365e+08	8.92259e+07	8.31625e+07	6.7244e+07	4.55775e+09	1.70213e+09	6.42753e+08	0.0277253	0.0524201	0.063067	0.104619	-0.0415516	-0.397172	1.6421	3.42507	2.10854	2.87791	2.33513	4.39753	2.61146	3.63475
200000032698	300008	2016-04-06	2016	M	2.35971e+09	4.43988e+09	4.55775e+09	1.70213e+09	-0.796964	0.039919	0.038521	0.029894	-0.826858	0.010025	0.008627	-2.48883	0.066823	0.053658	0.05391	-2.54274	0.012913	-0.000252	16	14	0.142857	13.4633	3.5266	2.81764	1.04203e+08	1.52065e+08	1.26365e+08	8.92259e+07	2.35971e+09	4.43988e+09	1.70213e+09	0.0441592	0.0342497	0.0277253	0.0524201	-0.0246948	-0.471094	1.46026	1.54038	1.6421	3.42507	1.73349	1.89457	2.33513	4.39753
200000019025	300010	2014-07-26	2014	I	7.58579e+09	2.71108e+09	1.93072e+09	1.22866e+09	0.039583	0.04891	0.058613	0.059356	-0.019773	-0.010446	-0.000743	0.055373	0.075198	0.082435	0.083595	-0.028222	-0.008397	-0.00116	42	7	5	36.7094	6.35	4.78101	4.99254e+08	3.17358e+08	2.33445e+08	1.62058e+08	7.58579e+09	2.71108e+09	1.22866e+09	0.0658144	0.11706	0.120911	0.131898	-0.0109873	-0.0833011	1.59107	5.60115	2.47988	2.04716	2.1951	8.41663	3.48271	2.83483
200000024662	300010	2015-07-11	2015	I	8.25431e+09	7.58579e+09	2.71108e+09	1.93072e+09	0.024386	0.039583	0.04891	0.058613	-0.034227	-0.01903	-0.009703	0.035676	0.055373	0.075198	0.082435	-0.046759	-0.027062	-0.007237	44	42	0.047619	29.775	36.7094	-0.1889	6.50547e+08	4.99254e+08	3.17358e+08	2.33445e+08	8.25431e+09	7.58579e+09	1.93072e+09	0.078813	0.0658144	0.11706	0.120911	-0.00385107	-0.0318504	#N/A	1.59107	5.60115	2.47988	#N/A	2.1951	8.41663	3.48271
200000034308	300010	2016-02-24	2016	I	7.35403e+09	8.25431e+09	7.58579e+09	2.71108e+09	-0.189514	0.024386	0.039583	0.04891	-0.238424	-0.024524	-0.009327	-0.404331	0.035676	0.055373	0.075198	-0.479529	-0.039522	-0.019825	52	44	0.181818	47.0433	29.775	0.57996	7.54169e+08	6.50547e+08	4.99254e+08	3.17358e+08	7.35403e+09	8.25431e+09	2.71108e+09	0.102552	0.078813	0.0658144	0.11706	-0.0512455	-0.437772	1.30888	#N/A	1.59107	5.60115	1.38851	#N/A	2.1951	8.41663
200000021009	300011	2014-08-02	2014	C	3.3048e+09	3.10911e+09	2.12759e+09	9.54583e+08	0.033655	0.084403	0.082115	0.05958	-0.025925	0.024823	0.022535	0.051343	0.126601	0.096014	0.073072	-0.021729	0.053529	0.022942	6	5	0.2	5.65	4.65	0.215054	3.12117e+08	2.39642e+08	1.24575e+08	1.03223e+08	3.3048e+09	3.10911e+09	9.54583e+08	0.0944435	0.0770773	0.058552	0.108134	-0.049582	-0.458523	3.02902	3.88886	#N/A	3.22705	3.67312	5.38476	#N/A	3.8708
200000028481	300011	2015-03-10	2015	C	4.09215e+09	3.3048e+09	3.10911e+09	2.12759e+09	0.019948	0.033655	0.084403	0.082115	-0.062167	-0.04846	0.002288	0.032857	0.051343	0.126601	0.096014	-0.063157	-0.044671	0.030587	7	6	0.166667	1	5.65	-0.823009	3.81849e+08	3.12117e+08	2.39642e+08	1.24575e+08	4.09215e+09	3.3048e+09	2.12759e+09	0.0933127	0.0944435	0.0770773	0.058552	0.0185253	0.31639	1.64294	3.02902	3.88886	#N/A	1.8072	3.67312	5.38476	#N/A
200000019027	300012	2014-11-21	2014	M	3.1226e+09	1.88844e+09	1.58756e+09	1.15191e+09	0.035591	0.096467	0.093666	0.132402	-0.096811	-0.035935	-0.038736	0.04517	0.124815	0.115065	0.154665	-0.109495	-0.02985	-0.0396	37	33	0.121212	34.816	30.4424	0.143668	6.19439e+08	4.77413e+08	3.74173e+08	3.06354e+08	3.1226e+09	1.88844e+09	1.15191e+09	0.198373	0.252808	0.235691	0.265953	-0.0302627	-0.113789	2.86853	4.71177	3.05631	#N/A	3.30903	5.21701	3.77698	#N/A
200000025270	300013	2015-08-11	2015	G	2124802972	1.99521e+09	1.71809e+09	6.82081e+08	0.067973	0.030279	-0.062991	0.012669	0.055304	0.01761	-0.07566	0.103327	0.044805	-0.090504	0.023682	0.079645	0.021123	-0.114186	44	25	0.76	14.92	21.496	-0.305917	2.61534e+08	2.33636e+08	1.54906e+08	1.12688e+08	2124802972	1.99521e+09	6.82081e+08	0.123086	0.117098	0.0901619	0.165213	-0.0750507	-0.454268	#N/A	1.97206	2.6778	3.17262	#N/A	2.25405	3.77574	3.17262
200000015160	300014	2012-12-31	2012	C	1.68049e+09	1.27013e+09	8.95623e+08	8.0897e+08	0.048145	0.126337	0.10968	0.106041	-0.057896	0.020296	0.003639	0.079288	0.179117	0.133462	0.132422	-0.053134	0.046695	0.00104	4	2	1	3.7	1	2.7	2.11756e+08	1.07882e+08	6.46166e+07	4.41023e+07	1.68049e+09	1.27013e+09	8.0897e+08	0.126008	0.0849381	0.0721471	0.0545166	0.0176305	0.323397	3.10081	4.70521	1.66032	2.01287	3.68239	5.78025	2.56093	3.44958
200000019028	300014	2014-04-03	2014	C	4.38762e+09	2.48796e+09	1.68049e+09	1.27013e+09	0.071851	0.066724	0.048145	0.126337	-0.054486	-0.059613	-0.078192	0.150541	0.093596	0.079288	0.179117	-0.028576	-0.085521	-0.099829	15	8	0.875	14.041	7.3	0.923425	2.91873e+08	2.30496e+08	2.11756e+08	1.07882e+08	4.38762e+09	2.48796e+09	1.27013e+09	0.066522	0.0926446	0.126008	0.0849381	0.0410703	0.483533	3.26829	4.92745	3.10081	4.70521	3.36513	5.92114	3.68239	5.78025
200000017591	300018	2014-01-17	2014	C	1.59813e+09	1.52271e+09	8.5411e+08	8.12612e+08	0.069077	0.048551	0.05853	0.049527	0.01955	-0.000976	0.009003	0.074968	0.053604	0.06418	0.054259	0.020709	-0.000655	0.009921	5	3	0.666667	3.57	2.66	0.342105	1.09628e+08	8.62615e+07	6.56441e+07	5.13151e+07	1.59813e+09	1.52271e+09	8.12612e+08	0.0685977	0.0566501	0.0768568	0.0631484	0.0137084	0.217082	2.80806	3.91354	2.65557	1.65915	3.62285	5.67872	3.10854	1.85096
200000017592	300020	2014-02-10	2014	I	5.71223e+09	4.97434e+09	4.09049e+09	2.5531e+09	0.026411	0.021836	0.045177	0.055335	-0.028924	-0.033499	-0.010158	0.046312	0.037004	0.097583	0.139854	-0.093542	-0.10285	-0.042271	29	24	0.208333	24.8499	19.2308	0.292193	2.69031e+08	2.67231e+08	2.89877e+08	2.11436e+08	5.71223e+09	4.97434e+09	2.5531e+09	0.0470973	0.0537219	0.0708661	0.0828153	-0.0119492	-0.144288	2.17028	3.32162	2.2285	2.93485	2.24134	3.63955	2.40327	2.97993
200000034961	300020	2016-08-08	2016	I	6.07845e+09	6.06286e+09	5.71223e+09	4.97434e+09	0.003796	0.022383	0.026411	0.021836	-0.01804	0.000547	0.004575	0.007043	0.040373	0.046312	0.037004	-0.029961	0.003369	0.009308	40	33	0.212121	35.9086	15.8299	1.2684	2.69298e+08	3.0327e+08	2.69031e+08	2.67231e+08	6.07845e+09	6.06286e+09	4.97434e+09	0.0443038	0.0500209	0.0470973	0.0537219	-0.00662454	-0.123312	1.15065	1.67076	2.17028	3.32162	1.1602	1.71113	2.24134	3.63955
200000017594	300021	2013-11-08	2013	C	1.69511e+09	1.53374e+09	1.42215e+09	1.30241e+09	0.036232	0.013494	0.012169	0.024215	0.012017	-0.010721	-0.012046	0.113175	0.04318	0.036165	0.0689	0.044275	-0.02572	-0.032735	14	10	0.4	12.95	10	0.295	1.99727e+08	1.77819e+08	1.52795e+08	1.24054e+08	1.69511e+09	1.53374e+09	1.30241e+09	0.117826	0.115938	0.107439	0.0952494	0.0121898	0.127978	2.3688	2.29238	2.11991	1.7219	3.30297	3.1488	2.9203	2.62295
200000030790	300022	2015-11-27	2015	F	2.03636e+09	2.22963e+09	2.32244e+09	2.36771e+09	-0.016291	0.018248	0.013854	-0.205213	0.188922	0.223461	0.219067	-0.083399	0.086855	0.074444	-1.8069	1.7235	1.89376	1.88135	197	200	-0.015	138.574	134.063	0.0336498	4.56124e+08	4.57279e+08	4.46809e+08	6.36451e+08	2.03636e+09	2.22963e+09	2.36771e+09	0.223989	0.205092	0.192388	0.268805	-0.0764165	-0.284283	1.81118	2.18796	2.35466	2.16178	1.96049	2.40662	2.60996	2.29779
200000015163	300025	2013-09-09	2013	I	2.20023e+09	1.72955e+09	1.27261e+09	9.12789e+08	0.049184	0.052756	0.051371	0.051542	-0.002358	0.001214	-0.000171	0.128245	0.117937	0.094508	0.102689	0.025556	0.015248	-0.008181	11	8	0.375	8.5259	5.48	0.555821	1.87592e+08	1.65149e+08	1.41456e+08	1.45378e+08	2.20023e+09	1.72955e+09	9.12789e+08	0.0852605	0.0954867	0.111154	0.159268	-0.0481144	-0.302097	#N/A	#N/A	1.71828	1.28542	#N/A	#N/A	2.65531	1.51154
200000015166	300026	2012-10-11	2012	C	3.04341e+09	2.21899e+09	1.80182e+09	1.40747e+09	0.147511	0.153627	0.144678	0.10722	0.040291	0.046407	0.037458	0.190343	0.200223	0.187999	0.143724	0.046619	0.056499	0.044275	6	5	0.2	5.4	3.4455	0.567262	1.84819e+09	1.34019e+09	6.41402e+08	2.04686e+08	3.04341e+09	2.21899e+09	1.40747e+09	0.607278	0.603965	0.355974	0.145429	0.210545	1.44776	3.75346	5.02051	2.60837	1.69761	4.77115	6.52909	4.91558	2.93656
200000031290	300026	2015-11-20	2015	C	7.42822e+09	7.28131e+09	6.47257e+09	3.04341e+09	0.060204	0.090791	0.082847	0.147511	-0.087307	-0.05672	-0.064664	0.06871	0.109474	0.10137	0.190343	-0.121633	-0.080869	-0.088973	11	7	0.571429	10.5	6.5	0.615385	1.74465e+09	2.09609e+09	2.10192e+09	1.84819e+09	7.42822e+09	7.28131e+09	3.04341e+09	0.234869	0.287872	0.324743	0.607278	-0.282535	-0.465248	1.67522	2.05114	2.60448	3.75346	1.85061	2.4164	3.45833	4.77115
200000017598	300027	2014-04-24	2014	R	1.98526e+10	1.7894e+10	9.81864e+09	7.21235e+09	0.050067	0.068081	0.105347	0.093333	-0.043266	-0.025252	0.012014	0.100905	0.113533	0.182103	0.170053	-0.069148	-0.05652	0.01205	63	10	5.3	56.5527	8.6	5.5759	1.64033e+09	1.14447e+09	6.58238e+08	5.50752e+08	1.98526e+10	1.7894e+10	7.21235e+09	0.0826251	0.0639582	0.0670396	0.0763623	-0.00932268	-0.122085	1.71412	2.78173	2.90785	3.76402	2.04732	3.6265	3.75767	5.11691
200000032003	300028	2015-11-07	2015	C	3.10909e+08	4.95082e+08	9.6417e+08	9.95841e+08	-0.601266	-0.042616	0.020761	0.007044	-0.60831	-0.04966	0.013717	-1.07707	-0.058525	0.055005	0.021079	-1.09815	-0.079604	0.033926	4	8	-0.5	4	7.5904	-0.473019	2.70628e+07	5.5838e+07	1.20122e+08	1.23159e+08	3.10909e+08	4.95082e+08	9.95841e+08	0.087044	0.112785	0.124586	0.123673	0.000912806	0.00738077	6.02884	#N/A	#N/A	#N/A	6.02891	#N/A	#N/A	#N/A
200000015170	300030	2012-10-10	2012	C	1.01933e+09	8.8308e+08	7.66532e+08	7.16724e+08	0.055668	0.058375	0.055769	0.053748	0.00192	0.004627	0.002021	0.072563	0.066713	0.062141	0.059758	0.012805	0.006955	0.002383	5	4	0.25	4.06	3.51	0.156695	1.42604e+08	1.19314e+08	9.47632e+07	68826463	1.01933e+09	8.8308e+08	7.16724e+08	0.139899	0.135111	0.123626	0.0960293	0.0275967	0.287378	3.19947	2.48878	1.58533	1.71987	3.70294	3.07634	1.86341	2.26051
200000030473	300030	2015-08-12	2015	C	1.74587e+09	1.46988e+09	1.43934e+09	1.01933e+09	0.004723	0.020747	0.028681	0.055668	-0.050945	-0.034921	-0.026987	0.008556	0.03196	0.044367	0.072563	-0.064007	-0.040603	-0.028196	13	10	0.3	12.55	9.06	0.38521	2.19999e+08	2.04598e+08	1.91347e+08	1.42604e+08	1.74587e+09	1.46988e+09	1.01933e+09	0.126011	0.139194	0.132941	0.139899	-0.00695824	-0.0497377	1.78803	2.84689	3.77516	3.19947	1.95672	3.25629	4.54995	3.70294
200000034432	300031	2016-03-10	2016	I	3.23599e+09	3.20531e+09	3.10223e+09	1.0414e+09	0.089309	0.073823	0.063069	0.06719	0.022119	0.006633	-0.004121	0.125626	0.100654	0.073116	0.076472	0.049154	0.024182	-0.003356	11	6	0.833333	9.38	4.536	1.0679	8.13399e+08	5.72728e+08	5.40516e+08	7.53005e+07	3.23599e+09	3.20531e+09	1.0414e+09	0.25136	0.178681	0.174235	0.0723072	0.101928	1.40965	1.58638	1.71476	2.0504	7.06653	1.90633	2.10476	2.8335	9.16691
200000019029	300032	2014-11-05	2014	C	6.44535e+09	3.90732e+09	3.20321e+09	1.28739e+09	0.014374	0.073668	0.023818	0.007729	0.006645	0.065939	0.016089	0.01983	0.13501	0.040627	0.01105	0.00878	0.12396	0.029577	8	6	0.333333	6.16	5.16	0.193798	3.28772e+08	3.08467e+08	2.02785e+08	9.24953e+07	6.44535e+09	3.90732e+09	1.28739e+09	0.0510092	0.0789459	0.0633068	0.0718471	-0.00854026	-0.118867	1.95673	5.03335	2.08333	#N/A	2.30737	5.71335	2.36567	#N/A
200000022483	300037	2014-09-02	2014	C	2.79712e+09	2.31026e+09	1.63268e+09	1.44707e+09	0.094012	0.057611	0.082856	0.086707	0.007305	-0.029096	-0.003851	0.119079	0.06688	0.100111	0.100229	0.01885	-0.033349	-0.000118	6	4	0.5	5.36	4	0.34	2.86037e+08	1.73557e+08	1.15567e+08	9.1422e+07	2.79712e+09	2.31026e+09	1.44707e+09	0.102261	0.0751243	0.0707838	0.0631773	0.00760645	0.120398	2.45135	3.2421	2.31596	1.72898	3.45392	4.79833	3.22688	2.36028
200000025942	300037	2015-05-22	2015	C	3.69911e+09	2.79712e+09	2.31026e+09	1.63268e+09	0.07746	0.094012	0.057611	0.082856	-0.005396	0.011156	-0.025245	0.116608	0.119079	0.06688	0.100111	0.016497	0.018968	-0.033231	8	6	0.333333	7.12	5.36	0.328358	3.16016e+08	2.86037e+08	1.73557e+08	1.15567e+08	3.69911e+09	2.79712e+09	1.63268e+09	0.0854301	0.102261	0.0751243	0.0707838	0.00434052	0.0613209	1.87636	2.45135	3.2421	2.31596	2.46979	3.45392	4.79833	3.22688
200000031154	300040	2015-11-24	2015	C	3.78302e+09	2.83254e+09	2.33936e+09	1.39632e+09	0.026462	0.046078	0.008594	-0.039907	0.066369	0.085985	0.048501	0.053657	0.073144	0.012257	-0.047077	0.100734	0.120221	0.059334	5	3	0.666667	4.9993	3	0.666433	1.61521e+08	1.62296e+08	1.06401e+08	9.67576e+07	3.78302e+09	2.83254e+09	1.39632e+09	0.0426963	0.0572972	0.0454828	0.0692949	-0.0238121	-0.343634	1.26273	1.50168	1.75249	1.52573	1.39175	1.77148	2.31228	1.73595
200000017602	300043	2013-09-13	2013	C	3.3011e+09	2.84269e+09	1.82456e+09	1.53924e+09	0.121795	0.095303	0.079332	0.074891	0.046904	0.020412	0.004441	0.192164	0.140121	0.130206	0.123964	0.0682	0.016157	0.006242	7	5	0.4	5.72	4.7	0.217021	3.68306e+08	2.67552e+08	1.30603e+08	1.1143e+08	3.3011e+09	2.84269e+09	1.53924e+09	0.111571	0.0941192	0.0715805	0.0723931	-0.000812531	-0.0112239	4.29819	1.64102	1.67916	1.41311	6.32127	2.93203	2.75346	2.0887
200000017606	300043	2014-03-05	2014	C	5.12169e+09	3.3011e+09	2.84269e+09	1.82456e+09	0.088945	0.121795	0.095303	0.079332	0.009613	0.042463	0.015971	0.189213	0.192164	0.140121	0.130206	0.059007	0.061958	0.009915	19	7	1.71429	14.6525	5.72	1.56163	5.80675e+08	3.68306e+08	2.67552e+08	1.30603e+08	5.12169e+09	3.3011e+09	1.82456e+09	0.113376	0.111571	0.0941192	0.0715805	0.0225387	0.314872	2.26284	4.29819	1.64102	1.67916	2.9932	6.32127	2.93203	2.75346
200000017609	300044	2013-12-12	2013	I	1.26109e+09	9.93011e+08	1.00472e+09	7.48263e+08	0.06567	0.062679	0.031705	0.050762	0.014908	0.011917	-0.019057	0.109039	0.091585	0.04982	0.065041	0.043998	0.026544	-0.015221	5	2	1.5	3.89	1.51	1.57616	7.39464e+07	5.67571e+07	3.88057e+07	2.25667e+07	1.26109e+09	9.93011e+08	7.48263e+08	0.0586371	0.0571565	0.0386234	0.0301588	0.00846456	0.280666	3.80323	2.49824	#N/A	1.52051	5.23691	3.2774	#N/A	2.14132
200000017610	300048	2014-02-11	2014	C	4.9278e+09	3.36558e+09	2.0923e+09	1.85289e+09	0.045124	0.020694	0.024445	0.024896	0.020228	-0.004202	-0.000451	0.083509	0.027866	0.030472	0.030556	0.052953	-0.00269	-8.4e-05	13	8	0.625	9.1169	6.225	0.464562	3.34292e+08	2.15343e+08	1.71877e+08	1.37238e+08	4.9278e+09	3.36558e+09	1.85289e+09	0.0678378	0.0639838	0.0821473	0.0740671	0.00808019	0.109093	1.62841	2.33257	2.21294	1.47738	1.77292	2.58176	2.31655	1.66712
200000032840	300048	2015-12-09	2015	C	4.68636e+09	4.9278e+09	3.36558e+09	2.0923e+09	0.011764	0.045124	0.020694	0.024445	-0.012681	0.020679	-0.003751	0.020843	0.083509	0.027866	0.030472	-0.009629	0.053037	-0.002606	18	13	0.384615	12.7419	9.1169	0.397613	3.72072e+08	3.34292e+08	2.15343e+08	1.71877e+08	4.68636e+09	4.9278e+09	2.0923e+09	0.0793946	0.0678378	0.0639838	0.0821473	-0.0181635	-0.221109	1.29421	1.62841	2.33257	2.21294	1.33404	1.77292	2.58176	2.31655
200000017611	300050	2013-07-05	2013	I	2.43132e+09	2.37017e+09	1.5349e+09	1.65215e+09	0.047023	0.018251	-0.048193	0.008542	0.038481	0.009709	-0.056735	0.055324	0.022059	-0.052506	0.008954	0.04637	0.013105	-0.06146	10	8	0.25	9	7.21	0.248266	1.8961e+08	1.61429e+08	1.95203e+08	1.46997e+08	2.43132e+09	2.37017e+09	1.65215e+09	0.0779865	0.0681087	0.127177	0.0889729	0.0382037	0.429386	2.62632	1.33866	1.39389	1.12889	3.83343	1.55419	1.76804	1.33511
200000022603	300050	2014-12-29	2014	I	2.47979e+09	2.43132e+09	2.37017e+09	1.5349e+09	0.048441	0.047023	0.018251	-0.048193	0.096634	0.095216	0.066444	0.055768	0.055324	0.022059	-0.052506	0.108274	0.10783	0.074565	8	10	-0.2	7.7	9	-0.144444	2.05787e+08	1.8961e+08	1.61429e+08	1.95203e+08	2.47979e+09	2.43132e+09	1.5349e+09	0.0829858	0.0779865	0.0681087	0.127177	-0.059068	-0.464456	2.16272	2.62632	1.33866	1.39389	2.76901	3.83343	1.55419	1.76804
200000012818	300051	2011-04-15	2011	I	6.3594e+08	5.92031e+08	6.73547e+08	5.80286e+08	0.015987	-0.018393	0.032212	0.064681	-0.048694	-0.083074	-0.032469	0.020024	-0.022164	0.040629	0.071233	-0.051209	-0.093397	-0.030604	11	6	0.833333	9.01	5.7	0.580702	1.68002e+08	1.96308e+08	1.60905e+08	9.5542e+07	6.3594e+08	5.92031e+08	5.80286e+08	0.26418	0.331584	0.238893	0.164646	0.0742462	0.450944	3.27775	1.47056	1.80147	1.70785	4.62334	2.08136	2.97612	3.80517
200000015193	300051	2012-11-09	2012	I	7.71114e+08	6.3594e+08	5.92031e+08	6.73547e+08	0.003415	0.015987	-0.018393	0.032212	-0.028797	-0.016225	-0.050605	0.004809	0.020024	-0.022164	0.040629	-0.03582	-0.020605	-0.062793	13	11	0.181818	8.6941	9.01	-0.035061	1.60588e+08	1.68002e+08	1.96308e+08	1.60905e+08	7.71114e+08	6.3594e+08	6.73547e+08	0.208254	0.26418	0.331584	0.238893	0.0926914	0.388005	3.23622	3.27775	1.47056	1.80147	4.52353	4.62334	2.08136	2.97612
200000026205	300051	2015-09-08	2015	I	1.52431e+09	1.4279e+09	1.37074e+09	7.71114e+08	0.036751	0.03656	-0.063642	0.003415	0.033336	0.033145	-0.067057	0.053407	0.052255	-0.094343	0.004809	0.048598	0.047446	-0.099152	18	12	0.5	15.5149	10.3149	0.504125	1.84566e+08	1.73893e+08	1.74326e+08	1.60588e+08	1.52431e+09	1.4279e+09	7.71114e+08	0.121082	0.121782	0.127177	0.208254	-0.0810774	-0.389319	2.07815	2.94249	4.66611	3.23622	2.61656	4.096	7.39536	4.52353
200000017615	300052	2013-09-30	2013	I	1.25586e+09	1.53517e+09	1.40484e+09	9.7906e+08	0.049852	0.004202	0.042386	0.016455	0.033397	-0.012253	0.025931	0.060511	0.006455	0.059345	0.017524	0.042987	-0.011069	0.041821	26	24	0.0833333	17.9438	17.978	-0.00190233	2.04072e+08	2.85032e+08	1.52003e+08	1.15928e+08	1.25586e+09	1.53517e+09	9.7906e+08	0.162496	0.185668	0.1082	0.118408	-0.0102077	-0.0862078	6.19983	3.79557	3.63422	1.30826	6.20192	3.79557	4.87007	1.55479
200000024384	300053	2015-05-08	2015	C	2.7541e+09	2.53255e+09	1.49816e+09	7.506e+08	0.04372	0.033354	0.03918	0.033609	0.010111	-0.000255	0.005571	0.058293	0.043076	0.046776	0.037955	0.020338	0.005121	0.008821	6	5	0.2	5.0257	4.0257	0.248404	1.35468e+08	1.01097e+08	8.10973e+07	4.70247e+07	2.7541e+09	2.53255e+09	7.506e+08	0.0491878	0.039919	0.0541314	0.0626495	-0.00851814	-0.135965	2.84463	2.97621	4.90393	3.96921	3.47665	3.71248	6.44997	4.75612
200000017623	300054	2013-10-08	2013	C	1.77869e+09	1.56302e+09	1.37745e+09	8.91584e+08	0.104859	0.100592	0.064084	0.078971	0.025888	0.021621	-0.014887	0.126065	0.120831	0.079111	0.097254	0.028811	0.023577	-0.018143	3	2	0.5	2.51	1.51	0.662252	1.35226e+08	1.18539e+08	6.10461e+07	2.38739e+07	1.77869e+09	1.56302e+09	8.91584e+08	0.0760256	0.0758399	0.0443181	0.026777	0.0175411	0.65508	#N/A	2.91198	3.02843	2.5712	#N/A	3.87376	4.38063	4.282
200000021664	300055	2014-08-20	2014	E	7.29677e+09	5.99094e+09	3.67215e+09	2.39156e+09	0.036183	0.048416	0.052368	0.058739	-0.022556	-0.010323	-0.006371	0.047774	0.095829	0.072894	0.075737	-0.027963	0.020092	-0.002843	9	3	2	8.4357	2.9259	1.88311	1.52368e+08	1.78599e+08	7.67438e+07	2.31105e+07	7.29677e+09	5.99094e+09	2.39156e+09	0.0208815	0.0298115	0.0208989	0.00966336	0.0112355	1.16269	1.80478	2.54152	2.58383	3.17585	2.18481	3.15894	3.25864	3.96513
200000025127	300056	2015-06-23	2015	C	2.72498e+09	2.78538e+09	1.52826e+09	8.69131e+08	0.012332	-0.040906	0.046526	0.070308	-0.057976	-0.111214	-0.023782	0.023869	-0.040906	0.094284	0.129482	-0.105613	-0.170388	-0.035198	10	3	2.33333	9.25	2.65	2.49057	2.50189e+08	2.0017e+08	1.18196e+08	8.94163e+07	2.72498e+09	2.78538e+09	8.69131e+08	0.0918133	0.0718646	0.0773404	0.10288	-0.0255397	-0.248247	1.29632	2.3153	3.74476	3.46556	1.53445	2.88223	5.15464	4.24438
200000033104	300056	2016-03-02	2016	C	2.63399e+09	2.72498e+09	2.78538e+09	1.52826e+09	-0.164257	0.012332	-0.040906	0.046526	-0.210783	-0.034194	-0.087432	-0.443391	0.023869	-0.040906	0.094284	-0.537675	-0.070415	-0.13519	16	10	0.6	14.95	9.25	0.616216	1.86946e+08	2.50189e+08	2.0017e+08	1.18196e+08	2.63399e+09	2.72498e+09	1.52826e+09	0.0709745	0.0918133	0.0718646	0.0773404	-0.00547579	-0.0708011	1.2298	1.29632	2.3153	3.74476	1.41545	1.53445	2.88223	5.15464
200000012823	300058	2012-04-27	2012	L	1.13702e+10	6.72946e+09	2565445131	1.50734e+09	0.065269	0.071918	0.101692	0.096379	-0.03111	-0.024461	0.005313	0.159923	0.125262	0.179695	0.136188	0.023735	-0.010926	0.043507	36	21	0.714286	27.6089	16.77	0.646327	1.0909e+09	6.81942e+08	4.21897e+08	2.34797e+08	1.13702e+10	6.72946e+09	1.50734e+09	0.0959443	0.101337	0.164454	0.155769	0.00868475	0.055754	1.9392	2.70691	2.43752	2.41045	2.38395	3.9999	3.99082	3.91061
200000017638	300058	2013-08-14	2013	L	1.63692e+10	1.13702e+10	6.72946e+09	2565445131	0.004736	0.065269	0.071918	0.101692	-0.096956	-0.036423	-0.029774	0.014242	0.159923	0.125262	0.179695	-0.165453	-0.019772	-0.054433	51	36	0.416667	39.21	27.6089	0.420194	1.87724e+09	1.0909e+09	6.81942e+08	4.21897e+08	1.63692e+10	1.13702e+10	2565445131	0.114681	0.0959443	0.101337	0.164454	-0.0631169	-0.383797	2.04689	1.9392	2.70691	2.43752	2.40528	2.38395	3.9999	3.99082
200000034361	300058	2016-04-20	2016	L	16962501973	1.67318e+10	1.65292e+10	1.63692e+10	0.024308	0.01482	0.041711	0.004736	0.019572	0.010084	0.036975	0.063875	0.039082	0.117346	0.014242	0.049633	0.02484	0.103104	28	28	0	21.3951	20.9537	0.0210655	2.10791e+09	2446812446	2.18008e+09	1.87724e+09	16962501973	1.67318e+10	1.63692e+10	0.124269	0.146237	0.131893	0.114681	0.0172117	0.150083	1.13542	1.24889	1.69803	2.04689	1.17776	1.35088	1.87441	2.40528
200000024803	300061	2014-11-27	2014	C	3.78538e+09	8.3088e+08	7.69431e+08	7.07779e+08	0.030351	0.068289	0.054639	0.048545	-0.018194	0.019744	0.006094	0.034911	0.11713	0.093027	0.075667	-0.040756	0.041463	0.01736	12	11	0.0909091	9.8223	8.78	0.118713	2.7328e+08	1.47922e+08	1.39415e+08	9.45368e+07	3.78538e+09	8.3088e+08	7.07779e+08	0.0721936	0.17803	0.181192	0.133568	0.0476241	0.356553	1.6396	4.95405	1.99671	1.74268	3.32518	7.91521	2.71836	2.2804
200000030595	300061	2015-05-06	2015	C	4.38986e+09	3.78538e+09	8.3088e+08	7.69431e+08	0.073629	0.030351	0.068289	0.054639	0.01899	-0.024288	0.01365	0.090163	0.034911	0.11713	0.093027	-0.002864	-0.058116	0.024103	12	12	0	10.02	9.8223	0.0201277	6.66179e+08	2.7328e+08	1.47922e+08	1.39415e+08	4.38986e+09	3.78538e+09	7.69431e+08	0.151754	0.0721936	0.17803	0.181192	-0.00316189	-0.0174504	1.41089	1.6396	4.95405	1.99671	2.08698	3.32518	7.91521	2.71836
200000034430	300061	2016-10-13	2016	C	3.00017e+09	4.38986e+09	3.78538e+09	8.3088e+08	-0.244623	0.073629	0.030351	0.068289	-0.312912	0.00534	-0.037938	-0.297591	0.090163	0.034911	0.11713	-0.414721	-0.026967	-0.082219	21	12	0.75	18.12	10.02	0.808383	6.18046e+08	6.66179e+08	2.7328e+08	1.47922e+08	3.00017e+09	4.38986e+09	8.3088e+08	0.206003	0.151754	0.0721936	0.17803	-0.105837	-0.594488	1.21482	1.41089	1.6396	4.95405	1.53621	2.08698	3.32518	7.91521
200000027245	300062	2015-01-15	2015	C	2.07358e+09	1.77995e+09	2.55001e+09	1.02654e+09	-0.031935	0.049421	0.009865	0.032656	-0.064591	0.016765	-0.022791	-0.075722	0.094257	0.023382	0.040788	-0.11651	0.053469	-0.017406	8	4	1	6.14	2.87	1.13937	2.57065e+08	2.4392e+08	1.77871e+08	1.05207e+08	2.07358e+09	1.77995e+09	1.02654e+09	0.123972	0.137037	0.0697533	0.102487	-0.0327342	-0.319397	1.37353	2.24289	#N/A	1.50595	1.60761	3.31523	#N/A	2.00502
200000015207	300063	2012-02-13	2012	C	1.20001e+09	9.56673e+08	7.53207e+08	6.91254e+08	0.002967	0.016411	0.019198	0.028377	-0.02541	-0.011966	-0.009179	0.004891	0.022208	0.022359	0.030635	-0.025744	-0.008427	-0.008276	12	9	0.333333	11.3	8.35	0.353293	1.2922e+08	1.00969e+08	6.0471e+07	4.8602e+07	1.20001e+09	9.56673e+08	6.91254e+08	0.107682	0.105542	0.0802847	0.0703099	0.0099748	0.141869	#N/A	1.21391	1.09341	1.16295	#N/A	1.46284	1.33825	1.59544
200000017643	300063	2013-05-31	2013	C	3.35143e+09	1.20001e+09	9.56673e+08	7.53207e+08	0.012812	0.002967	0.016411	0.019198	-0.006386	-0.016231	-0.002787	0.020108	0.004891	0.022208	0.022359	-0.002251	-0.017468	-0.000151	14	12	0.166667	12.1	11.3	0.0707965	2.10575e+08	1.2922e+08	1.00969e+08	6.0471e+07	3.35143e+09	1.20001e+09	7.53207e+08	0.0628314	0.107682	0.105542	0.0802847	0.0252571	0.314595	2.28554	#N/A	1.21391	1.09341	4.11961	#N/A	1.46284	1.33825
[truncated: 1,322 more rows]
[truncated: 29 more columns]
